# Supplementary material for: 4-Oxo-N-phenyl-1,4-di­hydro­pyridine-3-carboxamide
Source: IUCrdata. 2023 Jul 14;8(Pt 7):x230601. doi: 10.1107/S2414314623006016 (PMC10626609; doi:10.1107/S2414314623006016)
Supplement: Supplementary file 2 [file x-08-x230601-Isup2.hkl]

#
# h,k,l, Fc-squared, Fo-squared, sigma(Fo-squared), status flag
#
data_I
_shelx_title ' long_1212_8_auto_a.res in P2(1)2(1)2(1)'
_shelx_refln_list_code          4
_shelx_F_calc_maximum       69.67
_exptl_crystal_F_000       448.00
_reflns_d_resolution_high  0.7905

loop_
 _space_group_symop_operation_xyz
 'x, y, z'
 '-x+1/2, -y, z+1/2'
 '-x, y+1/2, -z+1/2'
 'x+1/2, -y+1/2, -z'

_cell_length_a     6.6823
_cell_length_b    11.7916
_cell_length_c    13.1717
_cell_angle_alpha  90.000
_cell_angle_beta   90.000
_cell_angle_gamma  90.000

_shelx_F_squared_multiplier     1.000

loop_
 _refln_index_h
 _refln_index_k
 _refln_index_l
 _refln_F_squared_calc
 _refln_F_squared_meas
 _refln_F_squared_sigma
 _refln_observed_status
   2   0   0       1017.18        918.10        10.51 o
   4   0   0       1284.42       1377.09        16.58 o
   6   0   0         24.18         23.98         1.44 o
   8   0   0          0.08          0.05         0.09 o
   1   1   0          1.62          4.15         0.34 o
   2   1   0        624.47        570.89        13.36 o
   3   1   0          8.60          9.85         0.55 o
   4   1   0        309.37        304.84         4.93 o
   5   1   0          0.39          0.53         0.18 o
   6   1   0         22.85         24.82         0.89 o
   7   1   0        102.72        103.90         1.87 o
   8   1   0          8.20          7.56         0.31 o
   1   2   0        217.71        222.69         2.73 o
   2   2   0        230.04        236.22         1.99 o
   3   2   0        695.85        733.48         6.41 o
   4   2   0        586.07        638.27         6.14 o
   5   2   0         35.59         32.30         0.82 o
   6   2   0        134.04        136.16         1.93 o
   7   2   0         22.56         22.91         0.79 o
   8   2   0          0.12          0.21         0.09 o
   1   3   0          8.74          9.07         0.19 o
   2   3   0        766.01        718.81         7.63 o
   3   3   0         67.64         58.36         1.04 o
   4   3   0          3.41          3.89         0.33 o
   5   3   0         70.40         69.00         1.57 o
   6   3   0         14.91         14.50         0.44 o
   7   3   0         18.47         18.94         1.08 o
   8   3   0          0.01          0.03         0.10 o
   0   4   0          3.79          3.42         1.04 o
   1   4   0        249.25        257.69         1.89 o
   2   4   0       1896.91       2061.79        16.10 o
   3   4   0          9.61          7.27         0.35 o
   4   4   0         13.21         12.96         0.49 o
   5   4   0        311.68        312.02         2.75 o
   6   4   0        408.53        434.78         4.91 o
   7   4   0          0.22          0.66         0.29 o
   8   4   0          2.25          2.03         0.24 o
   1   5   0        402.71        493.25         4.66 o
   2   5   0         42.98         48.31         0.69 o
   3   5   0          8.70         10.21         0.33 o
   4   5   0          1.13          1.49         0.15 o
   5   5   0        621.29        632.74         5.34 o
   6   5   0        166.84        174.27         2.63 o
   7   5   0          7.48          7.56         0.36 o
   0   6   0        169.09        164.42         3.13 o
   1   6   0        664.60        696.46         6.47 o
   2   6   0        871.60        873.55         8.16 o
   3   6   0          7.33          9.50         0.28 o
   4   6   0          2.83          2.66         0.21 o
   5   6   0         15.78         13.63         0.55 o
   6   6   0        122.34        127.45         1.71 o
   7   6   0          9.18         10.45         0.50 o
   1   7   0        489.91        509.96         7.97 o
   2   7   0         26.93         32.34         0.53 o
   3   7   0          2.08          1.38         0.13 o
   4   7   0         91.95         97.56         1.15 o
   5   7   0        156.53        157.28         1.73 o
   6   7   0        112.08        109.01         1.31 o
   7   7   0         10.94         13.48         0.67 o
   0   8   0         56.06         62.96         1.11 o
   1   8   0         18.26         20.24         0.39 o
   2   8   0         47.90         46.43         0.70 o
   3   8   0          0.21          0.09         0.10 o
   4   8   0          9.22          6.20         0.35 o
   5   8   0         21.43         21.72         0.81 o
   6   8   0         11.12         11.49         0.40 o
   7   8   0          9.43          9.80         0.45 o
   1   9   0         63.57         67.62         0.92 o
   2   9   0          4.33          5.13         0.37 o
   3   9   0          3.67          2.62         0.20 o
   4   9   0         38.79         37.40         0.95 o
   5   9   0         13.36         11.69         0.47 o
   6   9   0         20.72         18.81         0.61 o
   0  10   0        644.42        641.80         5.26 o
   1  10   0        270.72        270.49         2.21 o
   2  10   0          3.71          6.23         0.37 o
   3  10   0         16.98         18.34         0.67 o
   4  10   0          6.17          8.80         0.55 o
   5  10   0          0.07          0.08         0.16 o
   6  10   0          5.99          5.34         0.27 o
   1  11   0        305.35        299.34         3.10 o
   2  11   0          0.42          0.93         0.18 o
   3  11   0          0.21          0.16         0.17 o
   4  11   0         60.83         63.37         1.36 o
   5  11   0         30.33         30.44         0.60 o
   0  12   0          1.20          0.70         0.23 o
   1  12   0          1.10          1.80         0.26 o
   2  12   0          2.90          4.33         0.28 o
   3  12   0          8.49         10.50         0.44 o
   4  12   0          8.67          8.96         0.43 o
   5  12   0          9.88          9.49         0.40 o
   1  13   0          0.57          0.33         0.20 o
   2  13   0          1.12          1.14         0.19 o
   3  13   0         18.60         17.72         0.78 o
   4  13   0          0.80          0.63         0.14 o
   0  14   0          4.16          7.53         0.42 o
   1  14   0         10.67          8.31         0.49 o
   2   0   1         67.07         64.88         1.29 o
   3   0   1        781.83        787.50         6.82 o
   4   0   1         76.56         83.45         1.52 o
   5   0   1         24.02         21.96         0.61 o
   6   0   1         11.24         11.91         0.71 o
   7   0   1          1.00          1.15         0.25 o
   8   0   1          0.39          0.33         0.11 o
  -8   1   1          2.63          2.10         0.47 o
  -7   1   1          4.56          5.22         0.58 o
  -6   1   1          3.55          4.75         0.34 o
  -5   1   1         28.52         29.75         0.79 o
  -4   1   1        311.61        321.79         5.21 o
  -3   1   1         10.12         12.50         0.54 o
  -2   1   1        102.83        104.49         1.47 o
  -1   1   1        103.60         93.04         1.37 o
   0   1   1        166.57        163.60         1.56 o
   1   1   1        103.85         93.25         1.79 o
   2   1   1        103.69        106.62         2.35 o
   3   1   1         10.50         12.37         0.62 o
   4   1   1        312.81        325.27         5.14 o
   5   1   1         29.03         30.05         1.13 o
   6   1   1          3.56          4.03         0.52 o
   7   1   1          4.63          4.88         0.39 o
   8   1   1          2.68          2.68         0.18 o
  -8   2   1          1.08          1.28         0.21 o
  -7   2   1         36.38         37.47         1.49 o
  -6   2   1         80.16         82.22         1.31 o
  -5   2   1         90.85         91.37         1.44 o
  -4   2   1        373.61        367.50         6.01 o
  -3   2   1        137.34        133.66         1.61 o
  -2   2   1       1095.17       1094.57        18.78 o
  -1   2   1       1554.28       1411.70        15.40 o
   1   2   1       1553.91       1426.45        15.56 o
   2   2   1       1096.63       1103.60        12.57 o
   3   2   1        136.94        131.79         2.16 o
   4   2   1        373.60        363.11         3.99 o
   5   2   1         91.17         90.74         1.46 o
   6   2   1         81.16         82.52         1.21 o
   7   2   1         36.59         38.72         1.63 o
   8   2   1          1.00          1.25         0.16 o
  -8   3   1          7.55          7.53         0.25 o
  -7   3   1         18.24         17.98         1.13 o
  -6   3   1         28.25         27.29         0.60 o
  -5   3   1         33.31         32.64         0.74 o
  -4   3   1          9.43         11.59         0.45 o
  -3   3   1         96.53         83.70         1.17 o
  -2   3   1        760.55        758.40         5.41 o
  -1   3   1         81.82         76.73         1.21 o
   0   3   1         46.82         50.45         0.42 o
   1   3   1         79.44          7.91        38.89 o
   2   3   1        762.10        757.53         6.26 o
   3   3   1         95.97         84.84         1.31 o
   4   3   1          9.38         11.04         0.58 o
   5   3   1         32.62         35.15         1.04 o
   6   3   1         28.44         27.06         0.72 o
   7   3   1         17.77         17.32         1.05 o
   8   3   1          7.53          7.09         0.25 o
  -8   4   1          5.18          4.70         0.24 o
  -7   4   1         36.82         36.83         1.86 o
  -6   4   1         47.15         46.96         0.96 o
  -5   4   1        113.24        114.06         1.47 o
  -4   4   1          8.46          8.38         0.30 o
  -3   4   1        326.25        335.54         2.58 o
  -2   4   1        243.55        237.79         2.10 o
  -1   4   1        547.96        531.91         4.44 o
   0   4   1        743.47        718.77         4.19 o
   1   4   1        546.36        532.02         4.85 o
   2   4   1        245.17        237.55         1.80 o
   3   4   1        325.85        336.66         2.36 o
   4   4   1          8.62          8.60         0.49 o
   5   4   1        113.69        112.44         2.49 o
   6   4   1         47.63         45.58         1.27 o
   7   4   1         36.47         38.03         1.51 o
   8   4   1          5.27          4.95         0.33 o
  -7   5   1         12.14         12.65         0.55 o
  -6   5   1         49.52         52.03         1.26 o
  -5   5   1        362.99        372.68         3.19 o
  -4   5   1         66.64         57.14         0.92 o
  -3   5   1         20.18         19.86         0.44 o
  -2   5   1        476.47        503.94         5.69 o
  -1   5   1        368.33        114.63       186.42 o
   0   5   1        490.65        483.87        10.83 o
   1   5   1        367.33        378.33         5.49 o
   2   5   1        477.23        511.61         4.41 o
   3   5   1         19.83         20.38         0.53 o
   4   5   1         66.52         56.77         0.82 o
   5   5   1        361.99        363.33         4.56 o
   6   5   1         49.67         48.87         1.71 o
   7   5   1         12.09         12.80         0.75 o
  -7   6   1          3.72          3.60         0.24 o
  -6   6   1          6.65          6.30         0.36 o
  -5   6   1         55.29         57.87         1.21 o
  -4   6   1        207.09        207.40         1.87 o
  -3   6   1         53.59         56.09         0.67 o
  -2   6   1        306.36        341.65         4.09 o
  -1   6   1        146.43        161.01         1.38 o
   0   6   1        252.69        270.34         4.74 o
   1   6   1        145.17        160.92         3.26 o
   2   6   1        307.05        343.99         3.81 o
   3   6   1         53.46         54.12         0.70 o
   4   6   1        206.48        205.71         2.18 o
   5   6   1         54.90         56.23         1.61 o
   6   6   1          6.70          6.45         0.37 o
   7   6   1          3.77          3.84         0.49 o
  -7   7   1          2.46          3.43         0.25 o
  -6   7   1         61.07         66.20         1.39 o
  -5   7   1         37.60         38.48         0.74 o
  -4   7   1         31.74         35.96         0.65 o
  -3   7   1         33.69         30.85         0.49 o
  -2   7   1        116.95        129.28         1.05 o
  -1   7   1        106.23         96.39         1.13 o
   0   7   1        134.32        152.65         2.94 o
   1   7   1        107.32         95.76         1.04 o
   2   7   1        117.19        129.80         1.51 o
   3   7   1         34.11         31.03         0.56 o
   4   7   1         32.06         36.54         0.69 o
   5   7   1         37.75         40.51         1.13 o
   6   7   1         61.45         65.45         1.15 o
   7   7   1          2.50          2.96         0.35 o
  -7   8   1          7.44          7.80         0.40 o
  -6   8   1         36.70         36.91         1.05 o
  -5   8   1         12.38         13.11         0.64 o
  -4   8   1         21.45         19.92         0.50 o
  -3   8   1         41.86         37.71         0.63 o
  -2   8   1         74.81         69.62         1.21 o
  -1   8   1         12.20         10.77         0.55 o
   0   8   1         23.59         21.76         0.50 o
   1   8   1         12.23          9.24         0.31 o
   2   8   1         74.05         71.33         1.10 o
   3   8   1         41.63         38.19         0.83 o
   4   8   1         20.71         19.95         0.49 o
   5   8   1         12.45         13.13         0.81 o
   6   8   1         36.01         36.86         1.27 o
   7   8   1          7.42          8.02         0.40 o
  -6   9   1          8.13          5.51         0.46 o
  -5   9   1          8.62          8.60         0.49 o
  -4   9   1         35.18         31.82         1.01 o
  -3   9   1        136.39        128.29         1.37 o
  -2   9   1         62.75         58.83         1.22 o
  -1   9   1        122.85        118.45         2.20 o
   0   9   1        137.54        130.19         1.37 o
   1   9   1        124.57        118.76         2.02 o
   2   9   1         62.79         58.78         1.52 o
   3   9   1        136.70        129.45         1.95 o
   4   9   1         35.00         32.46         0.95 o
   5   9   1          8.69          8.89         0.76 o
   6   9   1          8.14          6.17         0.34 o
  -6  10   1         18.29         18.80         0.57 o
  -5  10   1          3.97          4.57         0.48 o
  -4  10   1         10.11          6.87         0.68 o
  -3  10   1        113.70        106.87         1.73 o
  -2  10   1         37.66         44.22         1.07 o
  -1  10   1         74.86         73.14         1.28 o
   0  10   1        252.68        252.57         2.16 o
   1  10   1         75.31         77.20         1.67 o
   2  10   1         37.23         43.99         1.35 o
   3  10   1        113.86        104.76         2.82 o
   4  10   1          9.78          7.75         0.75 o
   5  10   1          4.00          4.64         0.53 o
   6  10   1         18.04         18.11         0.78 o
  -5  11   1         13.90         14.53         0.49 o
  -4  11   1          5.53          5.53         0.55 o
  -3  11   1         33.52         31.85         0.86 o
  -2  11   1        222.78        225.36         2.70 o
  -1  11   1        130.25        129.76         2.45 o
   0  11   1         30.43         34.39         0.67 o
   1  11   1        129.28        132.38         2.20 o
   2  11   1        222.40        223.79         2.25 o
   3  11   1         33.89         30.61         1.99 o
   4  11   1          5.66          6.25         0.63 o
   5  11   1         13.95         16.19         0.80 o
  -4  12   1          2.58          2.76         0.34 o
  -3  12   1          2.18          1.74         0.20 o
  -2  12   1          6.37          6.84         0.34 o
  -1  12   1        111.77        109.44         1.78 o
   0  12   1        103.64        107.92         2.48 o
   1  12   1        112.15        108.53         1.57 o
   2  12   1          6.40          8.56         0.84 o
   3  12   1          2.10          1.38         0.27 o
   4  12   1          2.55          2.34         0.36 o
  -4  13   1          3.57          3.50         0.25 o
  -3  13   1          9.25          9.79         0.57 o
  -2  13   1         14.88         13.13         0.42 o
  -1  13   1         19.79         17.89         0.55 o
   0  13   1          0.16          0.11         0.23 o
   1  13   1         20.06         18.68         1.15 o
   2  13   1         14.84         12.65         0.90 o
   4  13   1          3.62          3.30         0.18 o
  -1  14   1          7.37          8.29         0.56 o
   0  14   1          5.47          5.95         0.31 o
   1  14   1          7.33          7.61         0.84 o
   0   0   2        133.45        126.88         1.34 o
   1   0   2         22.41         22.05         0.61 o
   2   0   2        984.82        995.54        11.54 o
   3   0   2        514.11        537.58         7.10 o
   4   0   2        105.97        113.37         1.87 o
   5   0   2         12.13         12.01         0.41 o
   6   0   2         22.92         22.38         0.76 o
   7   0   2         51.31         50.21         1.54 o
   8   0   2         54.40         52.50         0.95 o
  -8   1   2          2.47          2.76         0.23 o
  -7   1   2          0.70          0.35         0.23 o
  -6   1   2          9.98         10.89         0.66 o
  -5   1   2          0.64          0.69         0.15 o
  -4   1   2        183.03        190.69         3.72 o
  -3   1   2       2049.24       2165.82        33.94 o
  -2   1   2        192.95        204.36         3.03 o
   0   1   2       4853.76       5285.92        59.80 o
   2   1   2        193.28        204.15         3.93 o
   3   1   2       2050.40       2299.80        27.48 o
   4   1   2        181.96        189.67         3.58 o
   5   1   2          0.58          0.46         0.28 o
   6   1   2         10.02         10.82         0.35 o
   8   1   2          2.47          2.93         0.22 o
  -8   2   2          6.95          5.65         0.42 o
  -7   2   2         23.16         23.68         1.07 o
  -6   2   2          1.69          1.49         0.25 o
  -5   2   2         41.25         41.21         0.81 o
  -4   2   2         57.50         53.53         1.22 o
  -3   2   2         53.57         58.57         0.98 o
  -2   2   2        110.85        108.39         1.96 o
   0   2   2        121.36        103.94         1.49 o
   1   2   2       3909.54       3984.11        43.63 o
   2   2   2        111.82        109.25         1.96 o
   3   2   2         53.99         57.96         1.34 o
   4   2   2         57.81         54.13         1.22 o
   5   2   2         40.62         40.07         0.95 o
   6   2   2          1.78          1.27         0.15 o
   7   2   2         23.03         22.03         1.24 o
   8   2   2          6.93          6.03         0.24 o
  -8   3   2          1.15          1.03         0.20 o
  -7   3   2         25.33         27.82         1.20 o
  -6   3   2        148.38        156.32         1.83 o
  -5   3   2        102.59        103.34         1.37 o
  -4   3   2          2.05          1.74         0.17 o
  -3   3   2         55.34         52.92         0.94 o
  -2   3   2        334.74        348.62         4.68 o
   0   3   2        831.01        804.70         5.45 o
   1   3   2        785.41        715.69         8.04 o
   2   3   2        333.99        348.35         3.15 o
   3   3   2         55.34         52.31         1.02 o
   4   3   2          2.08          1.78         0.24 o
   5   3   2        103.62        103.13         1.38 o
   6   3   2        148.60        151.94         1.73 o
   7   3   2         25.24         26.89         1.34 o
   8   3   2          1.15          1.42         0.12 o
  -8   4   2         23.12         20.25         2.43 o
  -7   4   2          5.27          5.06         0.55 o
  -6   4   2         33.58         34.41         1.04 o
  -5   4   2         12.11         11.41         0.40 o
  -4   4   2         67.78         65.08         1.01 o
  -3   4   2         36.70         33.11         0.67 o
  -2   4   2        512.58        542.56         6.81 o
  -1   4   2       1147.67       1093.72        12.48 o
   0   4   2        196.09        159.82         1.99 o
   1   4   2       1148.60       1121.46         9.74 o
   2   4   2        515.20        536.62         3.74 o
   3   4   2         37.17         34.04         0.53 o
   4   4   2         67.46         63.99         0.89 o
   5   4   2         11.98         10.08         0.61 o
   6   4   2         33.46         34.36         1.45 o
   7   4   2          5.35          5.98         0.31 o
   8   4   2         23.17         19.12         0.59 o
  -7   5   2         20.15         22.37         1.02 o
  -6   5   2         46.64         48.81         1.03 o
  -5   5   2        255.03        258.28         2.49 o
  -4   5   2         44.25         43.38         0.73 o
  -3   5   2        409.90        432.17         3.34 o
  -2   5   2        695.92        780.57         6.17 o
  -1   5   2        108.36        115.08         1.86 o
   0   5   2        495.13        475.99         5.60 o
   1   5   2        106.46        107.86         1.68 o
   2   5   2        700.75        799.03         7.37 o
   3   5   2        409.53        431.81         3.10 o
   4   5   2         43.51         42.64         0.89 o
   5   5   2        255.04        248.88         5.03 o
   6   5   2         47.00         49.66         1.08 o
   7   5   2         20.09         21.24         0.52 o
  -7   6   2          1.13          0.83         0.17 o
  -6   6   2         86.26         88.17         1.65 o
  -5   6   2         64.48         65.21         1.31 o
  -4   6   2        286.64        282.54         2.56 o
  -3   6   2        155.16        156.57         1.11 o
  -2   6   2         56.79         58.71         0.70 o
  -1   6   2        176.48        182.82         1.66 o
   0   6   2        226.84        221.20         4.48 o
   1   6   2        174.85        186.99         2.58 o
   2   6   2         56.68         57.83         1.34 o
   3   6   2        155.06        156.72         1.36 o
   4   6   2        289.08        287.50         4.02 o
   5   6   2         64.55         64.60         1.12 o
   6   6   2         86.67         88.87         1.26 o
   7   6   2          1.13          0.96         0.13 o
  -7   7   2         40.44         41.37         0.69 o
  -6   7   2          4.07          4.59         0.38 o
  -5   7   2         71.75         69.79         1.15 o
  -4   7   2         75.42         70.27         1.08 o
  -3   7   2        341.85        354.87         2.23 o
  -2   7   2         75.37         86.78         1.03 o
  -1   7   2         45.53         44.01         1.04 o
   0   7   2         21.92         22.25         0.63 o
   1   7   2         45.68         44.30         0.84 o
   2   7   2         75.45         87.21         1.19 o
   3   7   2        340.33        355.79         2.18 o
   4   7   2         74.84         70.33         0.92 o
   5   7   2         72.29         72.60         1.12 o
   6   7   2          4.02          4.21         0.27 o
   7   7   2         40.19         41.35         0.81 o
  -7   8   2          9.87          8.17         0.37 o
  -6   8   2         15.74         17.18         0.51 o
  -5   8   2         25.05         24.15         1.02 o
  -4   8   2        108.24        108.45         1.90 o
  -3   8   2          1.67          2.55         0.18 o
  -2   8   2         22.45         22.20         0.55 o
  -1   8   2         46.46         46.13         0.63 o
   0   8   2        105.67         86.13         0.88 o
   1   8   2         46.31         44.26         0.67 o
   2   8   2         22.24         21.97         0.47 o
   3   8   2          1.55          2.31         0.16 o
   4   8   2        108.46        109.09         1.20 o
   5   8   2         24.86         24.95         0.86 o
   6   8   2         15.80         16.68         0.50 o
  -6   9   2          4.33          4.15         0.28 o
  -5   9   2          3.07          3.20         0.26 o
  -4   9   2         40.07         36.34         0.82 o
  -3   9   2         46.00         48.56         0.80 o
  -2   9   2         32.06         31.91         0.66 o
  -1   9   2         45.39         42.55         0.75 o
   0   9   2        274.73        273.47         2.06 o
   1   9   2         45.10         42.15         0.82 o
   2   9   2         31.83         31.36         0.78 o
   3   9   2         46.21         49.21         1.07 o
   4   9   2         39.93         37.00         0.92 o
   5   9   2          3.10          3.68         0.35 o
   6   9   2          4.24          3.56         0.21 o
  -6  10   2          2.81          2.52         0.24 o
  -5  10   2          1.31          1.88         0.25 o
  -4  10   2          0.76          0.68         0.22 o
  -3  10   2         41.50         36.93         0.78 o
  -2  10   2         44.13         41.70         0.84 o
  -1  10   2         42.40         41.96         0.95 o
   0  10   2        279.72        280.45         2.13 o
   1  10   2         42.14         41.40         0.76 o
   2  10   2         44.04         42.40         0.87 o
   3  10   2         41.43         38.47         0.83 o
   4  10   2          0.76          0.82         0.23 o
   5  10   2          1.31          2.24         0.26 o
   6  10   2          2.83          2.49         0.14 o
  -5  11   2          1.72          1.84         0.20 o
  -4  11   2          2.62          1.72         0.33 o
  -3  11   2         53.87         55.13         1.10 o
  -2  11   2         23.78         25.03         0.79 o
  -1  11   2         73.05         77.43         1.59 o
   0  11   2         96.19        101.08         1.09 o
   1  11   2         72.90         76.19         1.13 o
   2  11   2         24.04         24.27         0.67 o
   3  11   2         54.63         57.58         0.99 o
   4  11   2          2.55          1.99         0.27 o
   5  11   2          1.62          2.10         0.17 o
  -4  12   2         19.18         20.38         0.62 o
  -3  12   2         45.45         46.38         0.86 o
  -2  12   2        121.10        114.93         1.40 o
  -1  12   2          4.99          5.39         0.31 o
   0  12   2         15.35         14.44         0.68 o
   1  12   2          4.94          6.34         0.35 o
   2  12   2        121.02        116.44         2.18 o
   3  12   2         45.30         48.76         0.93 o
   4  12   2         19.20         20.73         0.81 o
  -3  13   2         18.91         18.83         0.51 o
  -2  13   2         19.59         17.95         0.60 o
  -1  13   2         40.64         40.18         0.95 o
   0  13   2          5.11          4.59         0.33 o
   1  13   2         40.26         41.63         1.12 o
   2  13   2         19.40         17.26         0.66 o
   3  13   2         19.17         20.36         0.77 o
   4  13   2          2.00          1.38         0.17 o
  -1  14   2         17.14         18.74         0.57 o
   0  14   2          5.18          5.01         0.27 o
   1  14   2         17.25         18.62         0.48 o
   2   0   3       1480.72       1437.82        16.49 o
   3   0   3        142.70        138.91         2.23 o
   4   0   3         19.61         22.38         0.70 o
   5   0   3         23.91         23.65         0.60 o
   6   0   3         19.85         20.06         0.55 o
   7   0   3          3.32          2.47         0.50 o
   8   0   3          1.43          1.73         0.25 o
  -8   1   3          1.89          1.82         0.16 o
  -7   1   3          6.34          6.75         0.43 o
  -6   1   3         36.76         34.06         0.89 o
  -5   1   3        345.84        332.88         4.68 o
  -4   1   3          3.37          4.66         0.54 o
  -3   1   3        811.85        851.41         8.28 o
  -2   1   3        321.44        313.01         4.43 o
   0   1   3       1347.99       1265.08         8.82 o
   2   1   3        321.69        310.96         5.78 o
   3   1   3        811.24        867.24        12.49 o
   4   1   3          3.43          4.85         0.52 o
   5   1   3        344.76        334.83         2.88 o
   6   1   3         36.90         33.22         0.70 o
   7   1   3          6.32          7.52         0.78 o
   8   1   3          1.91          2.16         0.19 o
  -8   2   3         10.89          8.06         0.43 o
  -7   2   3         10.07         10.54         0.60 o
  -6   2   3         51.46         51.55         1.10 o
  -5   2   3        128.81        134.27         1.57 o
  -4   2   3         27.68         23.54         0.62 o
  -3   2   3         20.43         25.50         2.64 o
  -2   2   3         16.91         17.82         0.74 o
  -1   2   3       2179.17       2176.32        20.98 o
   0   2   3         41.17         35.21         0.50 o
   1   2   3       2184.21       2099.21        16.44 o
   2   2   3         16.58         16.35         0.54 o
   3   2   3         20.32         23.39         0.57 o
   4   2   3         28.33         25.26         0.63 o
   5   2   3        128.17        131.45         1.55 o
   6   2   3         52.03         50.74         0.94 o
   7   2   3         10.16         11.42         0.72 o
   8   2   3         10.68         11.86         0.43 o
  -8   3   3          2.93          2.44         0.77 o
  -7   3   3         34.72         39.43         2.00 o
  -6   3   3        188.88        190.37         2.76 o
  -5   3   3         87.69         83.85         1.78 o
  -4   3   3        102.61        102.81         1.38 o
  -3   3   3        351.90        364.83         9.31 o
  -2   3   3         62.61         63.32         1.10 o
  -1   3   3       1872.94       1835.14        14.17 o
   0   3   3        163.62        132.02         1.48 o
   1   3   3       1870.07       1832.62        29.26 o
   2   3   3         62.79         67.53         0.88 o
   3   3   3        355.19        373.29         3.70 o
   4   3   3        102.23        100.39         1.38 o
   5   3   3         87.22         84.02         1.37 o
   6   3   3        189.58        185.50         2.61 o
   7   3   3         35.20         37.90         1.00 o
   8   3   3          2.99          3.01         0.39 o
  -8   4   3         12.34         12.41         0.44 o
  -7   4   3         31.98         35.46         1.33 o
  -6   4   3         59.72         62.67         1.45 o
  -5   4   3        390.86        399.60         3.22 o
  -4   4   3         62.30         65.35         0.97 o
  -3   4   3         67.60         63.20         1.58 o
  -1   4   3       1013.98       1015.38        11.48 o
   0   4   3        337.38        302.20         2.54 o
   1   4   3       1013.16       1006.65        13.66 o
   2   4   3        186.85        187.43         2.72 o
   3   4   3         67.45         62.26         0.79 o
   4   4   3         61.63         63.26         1.03 o
   5   4   3        391.02        396.72         4.12 o
   6   4   3         59.68         62.42         2.01 o
   7   4   3         31.90         31.94         0.68 o
  -7   5   3          8.17         10.08         0.46 o
  -6   5   3        120.12        122.20         2.07 o
  -5   5   3        172.54        173.79         1.61 o
  -4   5   3         67.17         61.11         0.83 o
  -3   5   3        221.08        224.29         2.25 o
  -2   5   3         41.14         44.02         0.84 o
  -1   5   3         62.89         59.88         1.27 o
   0   5   3         45.42         43.94         0.75 o
   1   5   3         63.55         61.48         1.28 o
   2   5   3         41.62         42.45         1.69 o
   3   5   3        222.74        227.61         2.30 o
   4   5   3         67.21         61.23         1.37 o
   5   5   3        172.22        167.72         4.59 o
   6   5   3        119.92        121.65         1.45 o
   7   5   3          8.36          9.65         0.31 o
  -7   6   3         16.49         15.96         0.72 o
  -6   6   3          6.89          7.60         0.39 o
  -5   6   3        113.22        114.09         1.73 o
  -4   6   3        352.58        346.36         2.59 o
  -3   6   3         10.61         10.55         0.23 o
  -2   6   3        257.97        272.51         1.77 o
  -1   6   3        172.24        184.50         1.58 o
   0   6   3         22.39         23.06         0.85 o
   1   6   3        173.00        183.61         4.04 o
   2   6   3        256.49        273.10         2.75 o
   3   6   3         10.73         10.48         0.33 o
   4   6   3        351.68        348.36         4.09 o
   5   6   3        113.08        114.82         1.38 o
   6   6   3          6.73          7.56         0.43 o
   7   6   3         16.43         15.49         0.44 o
  -7   7   3         29.67         27.38         0.80 o
  -6   7   3          0.46          0.80         0.31 o
  -5   7   3         18.17         18.00         0.57 o
  -4   7   3         80.80         78.60         1.22 o
  -3   7   3         68.89         63.13         0.62 o
  -2   7   3         10.89          7.61         0.25 o
  -1   7   3        200.09        200.26         1.61 o
   0   7   3        248.38        253.72         2.04 o
   1   7   3        200.36        199.61         1.77 o
   2   7   3         10.75          7.90         0.23 o
   3   7   3         67.77         62.01         0.71 o
   4   7   3         80.74         79.95         0.93 o
   5   7   3         18.26         17.71         0.65 o
   6   7   3          0.49          1.08         0.34 o
   7   7   3         29.48         27.61         0.62 o
  -6   8   3          0.26          0.09         0.13 o
  -5   8   3         22.57         21.70         0.70 o
  -4   8   3         26.47         25.58         0.82 o
  -3   8   3         78.79         82.07         0.99 o
  -2   8   3         51.46         51.40         0.73 o
  -1   8   3        103.47         95.01         1.10 o
   0   8   3        463.95        444.42         2.40 o
   1   8   3        102.52         92.45         0.97 o
   2   8   3         52.13         51.63         0.80 o
   3   8   3         78.72         82.44         1.21 o
   4   8   3         26.78         26.57         0.57 o
   5   8   3         22.61         24.03         1.19 o
   6   8   3          0.23          0.13         0.17 o
  -6   9   3         17.60         18.64         0.58 o
  -5   9   3         25.98         23.71         0.79 o
  -4   9   3         28.21         25.89         0.81 o
  -3   9   3         53.44         52.50         1.02 o
  -2   9   3         35.62         39.94         0.74 o
  -1   9   3          1.75          1.40         0.18 o
   0   9   3        127.66        137.07         1.14 o
   1   9   3          1.89          1.64         0.15 o
   2   9   3         36.16         40.23         0.81 o
   3   9   3         52.99         50.95         0.82 o
   4   9   3         28.29         26.19         0.92 o
   5   9   3         25.22         23.02         1.25 o
   6   9   3         17.52         18.74         0.79 o
  -5  10   3          8.14          8.46         0.59 o
  -4  10   3         43.34         44.58         1.14 o
  -3  10   3         12.56         13.13         0.54 o
  -2  10   3         43.13         39.99         0.76 o
  -1  10   3        265.02        269.46         2.42 o
   0  10   3        606.51        612.24         3.42 o
   1  10   3        265.04        270.56         2.03 o
   2  10   3         43.27         41.26         0.89 o
   3  10   3         12.15         12.22         0.46 o
   4  10   3         43.09         43.53         1.13 o
   5  10   3          8.14          8.55         0.34 o
   6  10   3          5.82          4.36         0.27 o
  -5  11   3          5.79          5.14         0.35 o
  -4  11   3         25.49         23.97         0.74 o
  -3  11   3         17.91         19.81         0.62 o
  -2  11   3         84.94         79.69         1.23 o
  -1  11   3          8.97          9.07         0.51 o
   0  11   3         43.07         44.36         1.92 o
   1  11   3          8.99          8.64         0.37 o
   2  11   3         84.22         79.26         1.21 o
   3  11   3         17.59         20.00         0.55 o
   4  11   3         25.29         25.68         1.17 o
   5  11   3          5.82          5.01         0.28 o
  -4  12   3          1.25          1.61         0.17 o
  -3  12   3         13.62         15.35         0.56 o
  -2  12   3         45.89         44.77         1.49 o
  -1  12   3          5.93          7.22         0.41 o
   0  12   3          0.01          0.08         0.23 o
   1  12   3          6.00          6.39         0.45 o
   2  12   3         46.32         44.71         0.82 o
   3  12   3         13.67         16.51         0.63 o
  -3  13   3          0.26          0.06         0.13 o
  -2  13   3         14.09         14.78         0.52 o
  -1  13   3          4.04          3.57         0.26 o
   0  13   3         15.20         15.94         0.65 o
   1  13   3          3.96          4.03         0.47 o
   2  13   3         14.22         15.55         0.59 o
  -1  14   3         12.28         11.82         0.42 o
   0  14   3          0.27          0.36         0.12 o
   1  14   3         12.33         11.94         0.56 o
   0   0   4       4172.01       4170.38        51.25 o
   2   0   4         96.06        110.27         2.21 o
   3   0   4        180.45        214.45         2.30 o
   4   0   4          7.23          8.64         0.31 o
   5   0   4          3.70          3.57         0.30 o
   6   0   4          0.00          0.02         0.12 o
   7   0   4          8.00          7.89         1.59 o
   8   0   4          6.00          6.90         0.42 o
  -8   1   4          4.08          3.80         0.26 o
  -7   1   4         12.49         13.90         0.76 o
  -6   1   4          7.06          6.22         0.31 o
  -5   1   4         17.96         19.50         0.54 o
  -4   1   4          1.73          2.39         0.27 o
  -3   1   4        283.77        291.64         4.78 o
  -2   1   4        243.42        228.84        17.26 o
  -1   1   4       1567.82       1510.18        12.06 o
   0   1   4        674.37        619.93         4.40 o
   1   1   4       1572.45       1526.28        12.32 o
   2   1   4        244.96        215.80         2.39 o
   3   1   4        284.16        291.70         3.74 o
   4   1   4          1.72          2.27         0.22 o
   5   1   4         17.88         19.66         0.62 o
   6   1   4          7.06          5.38         0.37 o
   7   1   4         12.69         14.20         0.93 o
   8   1   4          4.06          4.13         0.41 o
  -8   2   4          4.40          4.92         0.32 o
  -7   2   4         29.85         28.23         0.96 o
  -6   2   4         30.04         30.75         1.00 o
  -5   2   4         54.99         54.50         1.05 o
  -4   2   4         10.08          9.11         0.33 o
  -3   2   4         62.68         67.67         1.16 o
  -2   2   4       1005.75        979.71        12.97 o
  -1   2   4        609.81        603.46         5.70 o
   0   2   4        159.40        172.47         1.52 o
   1   2   4        610.49        605.77         5.86 o
   2   2   4       1006.76        984.11         9.36 o
   3   2   4         63.17         67.25         1.09 o
   4   2   4         10.26          9.83         0.36 o
   5   2   4         55.15         55.75         1.01 o
   6   2   4         30.06         29.40         0.91 o
   7   2   4         29.88         28.64         1.14 o
   8   2   4          4.52          5.04         0.30 o
  -8   3   4          3.27          3.16         0.23 o
  -7   3   4         11.48         11.84         0.47 o
  -6   3   4         21.31         22.07         0.74 o
  -5   3   4         13.79         12.62         0.39 o
  -4   3   4         45.20         40.44         0.70 o
  -3   3   4        329.26        340.78         5.49 o
  -2   3   4        231.08        228.54         3.43 o
  -1   3   4        893.66        909.05        10.60 o
   0   3   4         91.35         80.77         1.15 o
   1   3   4        894.68        884.39         7.62 o
   2   3   4        230.91        230.72         2.26 o
   3   3   4        330.61        345.61         3.84 o
   4   3   4         45.27         42.55         0.77 o
   5   3   4         14.02         12.47         0.46 o
   6   3   4         21.36         23.43         0.80 o
   7   3   4         11.33         12.76         0.75 o
   8   3   4          3.32          3.28         0.26 o
  -7   4   4          8.44          8.35         0.47 o
  -6   4   4         16.20         20.12         1.39 o
  -5   4   4         72.41         73.67         0.99 o
  -4   4   4        119.21        120.33         1.52 o
  -3   4   4         66.29         74.77         1.62 o
  -2   4   4         15.13         13.25         0.39 o
  -1   4   4        331.97        347.87         4.66 o
   0   4   4         11.32          9.65         0.33 o
   1   4   4        332.95        335.38         3.66 o
   2   4   4         15.33         13.65         0.62 o
   3   4   4         66.12         75.12         1.39 o
   4   4   4        118.85        116.75         2.13 o
   5   4   4         72.63         74.11         1.21 o
   6   4   4         16.13         19.01         0.98 o
   7   4   4          8.42          7.92         0.44 o
  -7   5   4         28.20         28.97         0.72 o
  -6   5   4         52.54         52.97         1.26 o
  -5   5   4        169.38        175.19         1.46 o
  -4   5   4        246.28        241.75         2.10 o
  -3   5   4         44.67         47.24         0.76 o
  -2   5   4         72.05         77.21         1.03 o
  -1   5   4         57.60         69.51         1.54 o
   0   5   4        127.31        132.52         2.37 o
   1   5   4         59.31         71.94         1.50 o
   2   5   4         72.73         77.66         2.86 o
   3   5   4         44.87         47.92         0.86 o
   4   5   4        246.66        242.57         2.01 o
   5   5   4        170.11        173.78         1.70 o
   6   5   4         52.55         52.36         1.02 o
   7   5   4         28.55         32.24         1.34 o
  -7   6   4          3.35          3.27         0.22 o
  -6   6   4         11.14         11.68         0.41 o
  -5   6   4         81.21         83.43         1.12 o
  -4   6   4        210.56        210.97         2.28 o
  -3   6   4        110.19        118.15         1.23 o
  -2   6   4         87.29         81.93         0.73 o
  -1   6   4        219.33        262.24         3.03 o
   0   6   4        143.39        146.64         2.37 o
   1   6   4        219.97        261.14         2.43 o
   2   6   4         86.70         81.91         0.87 o
   3   6   4        110.84        117.38         1.58 o
   4   6   4        209.45        210.25         2.29 o
   5   6   4         81.66         83.98         1.55 o
   6   6   4         11.00         12.76         0.51 o
   7   6   4          3.39          3.91         0.22 o
  -7   7   4         35.34         36.52         0.93 o
  -6   7   4         16.55         17.76         0.52 o
  -5   7   4         67.67         69.19         1.12 o
  -4   7   4         28.57         29.75         0.63 o
  -3   7   4         70.91         70.91         0.79 o
  -2   7   4          9.24          8.58         0.24 o
  -1   7   4        137.79        136.72         1.26 o
   0   7   4        537.76        572.44         3.71 o
   1   7   4        136.18        133.64         1.29 o
   2   7   4          9.24          8.48         0.25 o
   3   7   4         71.97         71.14         0.89 o
   4   7   4         28.38         29.62         0.80 o
   5   7   4         67.80         69.26         1.09 o
   6   7   4         16.59         18.40         0.71 o
  -6   8   4         19.91         22.53         0.62 o
  -5   8   4         34.89         30.66         0.61 o
  -4   8   4         56.12         50.45         0.86 o
  -3   8   4         28.10         28.32         0.58 o
  -2   8   4          0.05          0.41         0.10 o
  -1   8   4        122.37        121.98         1.51 o
   0   8   4        263.04        233.91         1.99 o
   1   8   4        121.52        119.02         1.14 o
   2   8   4          0.04          0.35         0.11 o
   3   8   4         28.16         28.54         0.51 o
   4   8   4         55.75         52.01         0.90 o
   5   8   4         34.59         30.46         0.75 o
   6   8   4         19.89         22.51         0.65 o
  -6   9   4          3.09          4.47         0.30 o
  -5   9   4          5.25          5.71         0.28 o
  -4   9   4          2.72          2.93         0.25 o
  -3   9   4         33.58         28.31         0.70 o
  -2   9   4          7.44          6.78         0.31 o
  -1   9   4         97.85         93.20         1.16 o
   0   9   4         63.70         63.81         0.82 o
   1   9   4         98.66         94.31         1.17 o
   2   9   4          7.51          7.39         0.30 o
   3   9   4         33.05         27.41         0.56 o
   4   9   4          2.71          3.43         0.35 o
   5   9   4          5.22          5.59         0.30 o
   6   9   4          3.05          4.11         0.24 o
  -5  10   4          2.11          1.65         0.26 o
  -4  10   4          3.29          3.04         0.28 o
  -3  10   4         51.60         51.60         1.03 o
  -2  10   4         58.34         61.86         1.00 o
  -1  10   4        228.44        228.78         1.99 o
   0  10   4         51.81         57.75         0.85 o
   1  10   4        228.87        229.04         2.29 o
   2  10   4         59.12         61.00         1.06 o
   3  10   4         51.69         52.13         0.91 o
   4  10   4          3.36          2.75         0.29 o
   5  10   4          2.09          1.88         0.22 o
  -4  11   4         23.93         24.86         0.94 o
  -3  11   4          1.78          1.14         0.22 o
  -2  11   4         45.27         48.27         1.12 o
  -1  11   4         61.68         63.12         0.97 o
   0  11   4         11.04         10.51         0.47 o
   1  11   4         61.58         63.39         1.08 o
   2  11   4         44.98         48.50         1.00 o
   3  11   4          1.87          1.40         0.20 o
   4  11   4         24.05         24.21         1.03 o
   5  11   4          4.03          3.69         0.30 o
  -4  12   4          0.98          0.59         0.15 o
  -3  12   4         21.46         21.60         0.85 o
  -2  12   4         69.02         66.72         1.05 o
  -1  12   4         46.86         44.23         1.11 o
   0  12   4         16.90         17.04         0.72 o
   1  12   4         46.73         44.66         1.22 o
   2  12   4         69.49         67.75         1.29 o
   3  12   4         21.53         21.09         0.72 o
   4  12   4          0.98          0.76         0.18 o
  -1  13   4         21.84         22.22         0.66 o
   0  13   4          0.11          0.52         0.26 o
   1  13   4         21.75         21.77         1.10 o
   2  13   4         40.83         41.15         1.38 o
   3  13   4          4.45          4.54         0.30 o
  -1  14   4          0.09          0.22         0.18 o
   0  14   4         19.53         17.14         0.79 o
   1  14   4          0.09          0.12         0.17 o
   1   0   5        136.14        128.81         2.79 o
   2   0   5        201.57        206.53         3.67 o
   3   0   5         10.53          8.39         0.35 o
   4   0   5         30.67         29.72         0.60 o
   5   0   5          2.12          1.73         0.16 o
   6   0   5         36.65         34.95         1.06 o
   7   0   5          1.62          1.66         0.34 o
   8   0   5          9.43          8.50         0.42 o
  -8   1   5          0.24          0.36         0.23 o
  -7   1   5         32.53         34.46         0.85 o
  -6   1   5         32.28         28.90         0.85 o
  -5   1   5         79.53         79.25         1.14 o
  -4   1   5        125.77        123.84         1.25 o
  -3   1   5         21.17         16.45         0.88 o
  -2   1   5        609.90        615.23        19.33 o
  -1   1   5        975.80        968.67         8.32 o
   0   1   5         17.97         18.08         0.43 o
   1   1   5        975.94        971.10         8.48 o
   2   1   5        611.41        622.43         5.76 o
   3   1   5         21.85         19.40         0.53 o
   4   1   5        124.85        124.57         1.35 o
   5   1   5         79.99         82.04         1.01 o
   6   1   5         32.14         27.42         0.86 o
   7   1   5         32.87         33.05         1.20 o
   8   1   5          0.23          0.22         0.11 o
  -7   2   5         27.26         25.40         0.89 o
  -6   2   5         47.12         43.30         1.48 o
  -5   2   5         38.61         41.39         0.77 o
  -4   2   5        205.31        203.16         1.82 o
  -3   2   5         86.25         92.01         3.62 o
  -2   2   5        459.18        426.50         4.13 o
  -1   2   5         27.13         23.26         0.84 o
   0   2   5        448.11        446.36         4.17 o
   1   2   5         27.73         24.84         0.74 o
   2   2   5        458.88        436.47         5.61 o
   3   2   5         86.11         91.13         1.23 o
   4   2   5        204.03        204.05         2.30 o
   5   2   5         38.84         41.46         0.67 o
   6   2   5         47.32         42.88         1.09 o
   7   2   5         27.22         25.82         1.06 o
  -7   3   5         21.15         20.17         1.17 o
  -6   3   5         36.58         36.38         1.24 o
  -5   3   5         42.85         41.44         1.44 o
  -4   3   5        152.25        144.24         1.40 o
  -3   3   5        404.57        388.10         5.70 o
  -2   3   5       1566.43       1640.61        18.83 o
  -1   3   5        173.42        182.06         3.00 o
   0   3   5         71.90         60.82         0.90 o
   1   3   5        171.97        168.06         7.52 o
   2   3   5       1562.98       1645.85        11.48 o
   3   3   5        406.28        384.00         3.61 o
   4   3   5        153.46        144.91         1.48 o
   5   3   5         43.56         43.22         1.01 o
   6   3   5         36.63         39.17         1.28 o
   7   3   5         21.10         21.63         1.40 o
  -7   4   5          5.17          3.45         0.21 o
  -6   4   5         33.83         33.70         0.88 o
  -5   4   5         12.80         11.36         0.49 o
  -4   4   5        164.17        154.74         1.68 o
  -3   4   5         47.03         47.83         1.51 o
  -2   4   5        276.23        280.25         3.23 o
  -1   4   5        154.52        173.96         2.98 o
   0   4   5        372.36        381.17         6.84 o
   1   4   5        155.56        162.23         2.94 o
   2   4   5        276.25        270.41         2.99 o
   3   4   5         47.58         48.48         0.91 o
   4   4   5        163.71        154.70         1.87 o
   5   4   5         12.79         10.87         0.44 o
   6   4   5         33.36         32.29         0.77 o
   7   4   5          5.28          3.40         0.29 o
  -7   5   5         13.12         16.06         0.50 o
  -6   5   5          5.48          5.67         0.32 o
  -5   5   5         38.48         36.87         0.66 o
  -4   5   5        398.19        393.11         2.52 o
  -3   5   5          7.48          7.40         0.33 o
  -2   5   5          6.14          6.89         0.35 o
  -1   5   5        319.70        345.92         3.13 o
   0   5   5         60.42         66.53         1.20 o
   1   5   5        319.75        348.72         3.44 o
   2   5   5          6.38          6.56         0.54 o
   3   5   5          7.80          7.57         0.37 o
   4   5   5        399.44        404.73         4.61 o
   5   5   5         38.36         37.93         0.73 o
   6   5   5          5.27          5.75         0.33 o
   7   5   5         13.06         14.95         1.62 o
  -7   6   5         10.27          9.90         0.49 o
  -6   6   5         35.73         38.69         0.87 o
  -5   6   5          0.38          0.75         0.17 o
  -4   6   5         34.36         34.61         0.65 o
  -3   6   5          0.40          0.16         0.07 o
  -2   6   5         31.69         31.48         0.46 o
  -1   6   5         44.21         45.96         0.87 o
   0   6   5        140.42        151.04         2.39 o
   1   6   5         43.92         46.15         0.77 o
   2   6   5         31.33         30.73         0.53 o
   3   6   5          0.39          0.09         0.11 o
   4   6   5         34.31         34.44         0.80 o
   5   6   5          0.36          0.49         0.14 o
   6   6   5         35.84         37.63         0.84 o
  -6   7   5          2.68          3.23         0.20 o
  -5   7   5         43.85         47.19         0.88 o
  -4   7   5        131.35        131.16         1.50 o
  -3   7   5         26.93         29.11         0.44 o
  -2   7   5         96.04         87.87         0.81 o
  -1   7   5        244.20        244.11         2.00 o
   0   7   5          6.90          6.22         0.33 o
   1   7   5        244.72        244.33         1.73 o
   2   7   5         96.79         87.49         0.96 o
   3   7   5         26.90         29.96         0.52 o
   4   7   5        131.00        131.81         1.39 o
   5   7   5         43.50         45.88         0.99 o
   6   7   5          2.75          3.17         0.20 o
  -6   8   5         13.78         14.20         1.52 o
  -5   8   5         28.72         28.30         0.71 o
  -4   8   5         49.72         49.70         0.91 o
  -3   8   5        151.01        138.71         1.20 o
  -2   8   5        220.85        217.00         1.96 o
  -1   8   5        117.82        112.91         1.33 o
   0   8   5          1.54          0.67         0.15 o
   1   8   5        118.58        113.34         1.12 o
   2   8   5        219.64        214.53         1.71 o
   3   8   5        150.25        141.56         1.32 o
   4   8   5         49.09         47.32         0.89 o
   5   8   5         28.47         28.86         0.85 o
   6   8   5         13.63         14.02         0.66 o
  -5   9   5         12.02         11.59         0.52 o
  -4   9   5         14.25         14.72         0.54 o
  -3   9   5         54.02         54.47         0.94 o
  -2   9   5         42.30         46.60         0.83 o
  -1   9   5        246.23        246.22         2.30 o
   0   9   5          0.02          0.15         0.11 o
   1   9   5        246.59        245.82         2.82 o
   2   9   5         42.10         46.75         0.75 o
   3   9   5         54.24         54.42         0.77 o
   4   9   5         14.34         15.33         0.92 o
   5   9   5         12.07         11.80         0.50 o
   6   9   5          0.45          0.67         0.16 o
  -5  10   5          5.27          5.78         0.34 o
  -4  10   5         14.21         12.31         0.58 o
  -3  10   5         13.18         13.64         0.54 o
  -2  10   5         66.69         65.38         1.12 o
  -1  10   5          0.18          0.47         0.13 o
   0  10   5         35.37         34.79         0.86 o
   1  10   5          0.18          0.46         0.14 o
   2  10   5         65.43         62.08         1.02 o
   3  10   5         13.10         13.24         0.49 o
   4  10   5         14.22         13.07         0.77 o
   5  10   5          5.26          6.02         0.87 o
  -5  11   5          5.85          5.94         0.32 o
  -4  11   5         24.78         25.85         0.81 o
  -3  11   5         61.94         58.13         1.53 o
  -2  11   5         24.29         25.96         0.57 o
  -1  11   5         57.72         58.69         1.18 o
   0  11   5          1.61          1.75         0.27 o
   1  11   5         57.54         58.15         1.27 o
   2  11   5         24.55         27.90         0.78 o
   3  11   5         61.63         54.30         1.66 o
   4  11   5         24.51         27.26         0.96 o
   5  11   5          5.75          5.42         0.21 o
  -4  12   5          4.15          4.48         0.31 o
  -3  12   5          5.32          5.07         0.43 o
  -2  12   5         14.93         15.48         0.60 o
  -1  12   5          6.13          6.24         0.39 o
   0  12   5         34.52         38.81         0.85 o
   1  12   5          6.22          6.18         0.73 o
   2  12   5         14.83         15.65         0.69 o
   3  12   5          5.32          4.85         0.54 o
   4  12   5          4.11          3.56         0.17 o
  -3  13   5         30.75         32.01         0.81 o
  -2  13   5          6.88          6.95         0.45 o
  -1  13   5          9.70          9.13         0.55 o
   0  13   5         26.55         28.73         0.97 o
   1  13   5          9.70          8.68         0.84 o
   2  13   5          6.84          6.32         0.49 o
  -1  14   5         12.96         11.76         0.54 o
   0  14   5         22.77         20.71         0.80 o
   1  14   5         12.90         12.61         0.57 o
   0   0   6        577.57        524.58        11.07 o
   1   0   6          0.72          2.38         0.47 o
   2   0   6        289.16        274.75         4.95 o
   3   0   6          2.17          1.58         0.25 o
   4   0   6         64.41         57.57         0.85 o
   5   0   6          5.96          6.36         0.33 o
   6   0   6          0.70          2.20         0.28 o
   7   0   6          0.21          0.33         0.24 o
  -7   1   6          4.28          4.74         0.83 o
  -6   1   6         13.73         13.70         0.74 o
  -5   1   6         13.80         12.24         0.56 o
  -4   1   6        116.17        113.21         1.41 o
  -3   1   6          5.87          6.67         0.61 o
  -2   1   6       1698.86       1735.67        14.47 o
  -1   1   6         50.56         43.49         1.34 o
   0   1   6        644.06        593.79        11.68 o
   1   1   6         50.38         43.17         1.08 o
   2   1   6       1697.97       1753.31        14.72 o
   3   1   6          6.21          7.89         0.38 o
   4   1   6        115.98        113.89         1.30 o
   5   1   6         13.94         13.24         0.39 o
   6   1   6         13.45         13.93         0.62 o
   7   1   6          4.34          4.94         0.76 o
  -7   2   6         18.96         19.84         0.75 o
  -6   2   6          0.44          0.59         0.61 o
  -5   2   6         73.64         67.07         1.17 o
  -4   2   6        122.85        111.75         1.57 o
  -3   2   6        112.96        119.06         1.42 o
  -2   2   6        949.34        938.58         8.34 o
  -1   2   6         10.32         10.55         0.65 o
   0   2   6         11.06         12.65         0.47 o
   1   2   6         10.40          9.57         0.98 o
   2   2   6        954.99        941.82         7.10 o
   3   2   6        112.49        123.28         1.36 o
   4   2   6        123.17        112.75         1.30 o
   5   2   6         73.68         67.16         0.89 o
   6   2   6          0.44          0.38         0.19 o
   7   2   6         18.84         19.87         0.89 o
  -7   3   6         24.16         26.39         0.68 o
  -6   3   6          7.62          7.46         0.52 o
  -5   3   6         13.49         13.84         0.59 o
  -4   3   6        245.11        227.41         2.48 o
  -3   3   6         30.48         34.26         0.83 o
  -2   3   6       1197.70       1201.89        14.51 o
  -1   3   6        174.14        169.87         3.12 o
   0   3   6       1026.73       1027.34         9.87 o
   1   3   6        174.56        157.63         3.30 o
   2   3   6       1197.26       1176.78        13.66 o
   3   3   6         30.60         35.32         0.70 o
   4   3   6        245.70        232.27         2.18 o
   5   3   6         13.40         14.35         0.45 o
   6   3   6          7.73          8.04         0.39 o
   7   3   6         24.32         27.67         0.76 o
  -7   4   6         25.94         27.94         0.66 o
  -6   4   6         20.11         19.53         0.67 o
  -5   4   6         46.73         41.98         0.64 o
  -4   4   6        133.44        130.49         1.57 o
  -3   4   6        122.18        120.44         1.94 o
  -2   4   6         13.02         12.81         0.76 o
  -1   4   6         21.54         23.23         0.76 o
   0   4   6         64.62         76.46         1.62 o
   1   4   6         21.38         24.46         0.79 o
   2   4   6         12.62         11.97         0.64 o
   3   4   6        122.87        122.55         1.52 o
   4   4   6        133.90        131.46         1.48 o
   5   4   6         47.08         42.58         0.75 o
   6   4   6         20.05         21.04         0.60 o
   7   4   6         26.00         28.60         0.71 o
  -7   5   6         13.46         15.38         0.44 o
  -6   5   6         48.02         48.46         0.89 o
  -5   5   6          3.82          4.13         0.24 o
  -4   5   6        261.05        258.95         1.94 o
  -3   5   6         31.10         33.25         0.66 o
  -2   5   6         10.65         12.08         0.36 o
  -1   5   6        137.89        129.96         1.68 o
   0   5   6         70.52         70.59         2.79 o
   1   5   6        137.10        132.63         1.77 o
   2   5   6         10.65         11.97         0.51 o
   3   5   6         30.31         33.58         0.96 o
   4   5   6        260.97        261.60         2.20 o
   5   5   6          3.97          3.70         0.31 o
   6   5   6         48.08         49.12         0.86 o
  -7   6   6         31.49         31.39         0.76 o
  -6   6   6         27.99         28.86         0.69 o
  -5   6   6         10.32         11.49         0.48 o
  -4   6   6          6.61          7.79         0.29 o
  -3   6   6        162.14        170.75         1.47 o
  -2   6   6         96.65         92.46         1.02 o
  -1   6   6         36.31         38.05         0.60 o
   0   6   6         56.75         64.31         1.20 o
   1   6   6         36.14         37.83         0.71 o
   2   6   6         98.83         93.02         1.12 o
   3   6   6        162.34        174.61         1.73 o
   4   6   6          6.70          7.85         0.36 o
   5   6   6         10.09         11.02         0.52 o
   6   6   6         27.93         27.94         0.68 o
  -6   7   6         12.39         12.88         0.61 o
  -5   7   6         10.17         11.27         0.45 o
  -4   7   6         18.23         16.93         0.42 o
  -3   7   6        313.54        308.92         3.14 o
  -2   7   6         35.57         35.58         0.59 o
  -1   7   6        269.49        255.24         2.52 o
   0   7   6        100.58         93.26         1.31 o
   1   7   6        271.00        254.41         3.32 o
   2   7   6         35.60         35.61         0.84 o
   3   7   6        312.48        306.13         2.31 o
   4   7   6         18.36         17.27         0.48 o
   5   7   6         10.31         11.01         0.46 o
   6   7   6         12.27         12.76         0.67 o
  -5   8   6          0.02          0.06         0.11 o
  -4   8   6         27.29         27.57         0.65 o
  -3   8   6         65.71         65.86         0.85 o
  -2   8   6         68.33         66.18         1.10 o
  -1   8   6         18.47         17.04         0.74 o
   0   8   6         70.35         71.71         1.07 o
   1   8   6         18.46         16.44         0.44 o
   2   8   6         68.32         66.28         0.89 o
   3   8   6         65.41         65.80         0.92 o
   4   8   6         27.62         27.37         0.73 o
   5   8   6          0.02         -0.03         0.22 o
   6   8   6          8.77          9.26         0.49 o
  -5   9   6         26.60         23.32         1.30 o
  -4   9   6          8.11          9.76         0.51 o
  -3   9   6         20.49         20.95         0.78 o
  -2   9   6        102.84         95.96         1.61 o
  -1   9   6        170.35        185.88         4.69 o
   0   9   6         85.13         80.62         1.33 o
   1   9   6        170.88        185.59         1.98 o
   2   9   6        102.90         96.80         1.26 o
   3   9   6         20.48         20.88         1.64 o
   4   9   6          7.96          9.25         0.57 o
   5   9   6         26.69         23.63         0.91 o
   6   9   6          2.19          2.65         0.21 o
  -4  10   6          6.68          6.12         0.79 o
  -3  10   6         22.71         20.20         0.63 o
  -2  10   6         10.40          8.74         0.38 o
  -1  10   6         16.92         17.14         0.64 o
   0  10   6         86.82         79.66         1.80 o
   1  10   6         17.10         16.57         0.60 o
   2  10   6         10.34          9.61         0.98 o
   4  10   6          6.84          6.22         0.50 o
   5  10   6          1.80          2.53         0.19 o
  -4  11   6          2.81          2.56         0.30 o
  -3  11   6          1.79          2.19         0.28 o
  -2  11   6         37.43         38.33         0.95 o
  -1  11   6         32.40         32.19         0.80 o
   0  11   6          0.02          0.01         0.26 o
   1  11   6         32.56         33.22         3.41 o
   2  11   6         37.43         38.08         0.97 o
   3  11   6          1.89          2.35         0.49 o
   4  11   6          2.72          2.27         0.21 o
  -3  12   6         26.12         28.26         0.91 o
  -2  12   6         20.53         20.73         0.87 o
  -1  12   6          5.42          5.23         0.48 o
   0  12   6          5.68          6.82         0.53 o
   1  12   6          5.57          5.39         0.65 o
   2  12   6         21.03         21.01         0.81 o
   3  12   6         26.47         27.02         1.12 o
  -2  13   6          1.42          1.33         0.21 o
   1  13   6         33.27         32.57         1.14 o
   1   0   7         56.11         45.45         3.69 o
   2   0   7        102.55         95.32         1.94 o
   3   0   7         10.11         10.67         0.32 o
   4   0   7        193.96        194.14         1.86 o
   5   0   7          0.03          0.07         0.13 o
   6   0   7          6.49          4.83         0.38 o
   7   0   7          4.13          2.97         0.36 o
  -7   1   7          0.50          0.90         0.15 o
  -6   1   7          6.46          6.33         0.53 o
  -5   1   7         85.06         79.37         1.24 o
  -4   1   7          4.54          3.62         0.28 o
  -3   1   7         87.23         84.95         1.17 o
  -2   1   7        353.29        328.64         3.95 o
  -1   1   7        254.13        259.29         4.47 o
   0   1   7          4.09          4.01         1.06 o
   1   1   7        253.24        253.74         3.44 o
   2   1   7        352.19        319.29         3.27 o
   3   1   7         87.07         84.03         0.92 o
   4   1   7          4.60          3.60         0.22 o
   5   1   7         84.43         78.49         1.04 o
   6   1   7          6.46          6.96         0.44 o
   7   1   7          0.48          1.26         0.55 o
  -7   2   7          9.99          8.77         1.37 o
  -6   2   7         53.80         54.57         1.50 o
  -5   2   7          6.80          6.27         0.37 o
  -4   2   7         79.54         83.81         1.31 o
  -3   2   7         20.25         23.93         0.86 o
  -2   2   7        894.58        899.37        11.59 o
  -1   2   7        331.72        332.12        34.77 o
   0   2   7        479.52        551.60        43.79 o
   1   2   7        333.45        342.06         5.58 o
   2   2   7        895.64        876.57         7.06 o
   3   2   7         19.99         23.93         0.48 o
   4   2   7         80.41         83.47         1.34 o
   5   2   7          6.77          6.14         0.31 o
   6   2   7         54.31         53.24         1.37 o
   7   2   7         10.09          8.84         0.95 o
  -7   3   7         20.79         19.14         0.65 o
  -6   3   7          0.35          0.50         0.18 o
  -5   3   7        102.05         98.77         1.38 o
  -4   3   7         41.89         38.77         0.95 o
  -3   3   7        235.68        225.35         3.45 o
  -2   3   7        112.63        103.75         2.56 o
  -1   3   7         33.14         31.71         2.83 o
   0   3   7        840.15        949.47        16.88 o
   1   3   7         33.28         31.99         0.89 o
   2   3   7        113.38        106.52         4.61 o
   3   3   7        235.71        226.45         2.41 o
   4   3   7         41.63         38.98         0.73 o
   5   3   7        101.01         98.58         1.39 o
   6   3   7          0.36          0.43         0.31 o
   7   3   7         20.43         22.19         0.75 o
  -7   4   7         11.64         10.14         0.43 o
  -6   4   7         19.48         16.84         0.75 o
  -5   4   7          4.97          4.93         0.32 o
  -4   4   7        227.86        232.50         2.25 o
  -3   4   7         47.97         42.62         0.84 o
  -2   4   7         78.13         73.19         1.44 o
  -1   4   7         94.73         93.44         1.75 o
   0   4   7        238.91        241.77        13.41 o
   1   4   7         95.13         93.14         1.86 o
   2   4   7         77.61         69.58         1.32 o
   3   4   7         48.18         42.42         0.82 o
   4   4   7        228.73        236.44         2.54 o
   5   4   7          5.08          4.28         0.29 o
   6   4   7         19.77         17.48         0.53 o
   7   4   7         11.76          8.76         0.72 o
  -7   5   7         12.40         13.78         0.54 o
  -6   5   7         23.28         23.32         0.60 o
  -5   5   7         30.54         26.63         0.64 o
  -4   5   7         45.42         43.64         0.70 o
  -3   5   7         13.27         16.24         0.52 o
  -2   5   7         19.43         19.39         0.51 o
  -1   5   7          2.02          1.95         0.15 o
   0   5   7          8.00          9.64         0.53 o
   1   5   7          2.08          2.05         0.23 o
   2   5   7         19.51         19.82         0.56 o
   3   5   7         13.18         15.85         0.52 o
   4   5   7         45.26         42.85         0.93 o
   5   5   7         30.43         24.68         0.67 o
   6   5   7         23.25         24.39         0.84 o
  -6   6   7          0.67          0.56         0.16 o
  -5   6   7          0.84          0.92         0.17 o
  -4   6   7         84.60         81.65         1.92 o
  -3   6   7        131.08        128.74         1.35 o
  -2   6   7          2.46          1.95         0.19 o
  -1   6   7         13.87         14.24         0.42 o
   0   6   7         51.70         54.18         0.91 o
   1   6   7         13.79         14.09         0.57 o
   2   6   7          2.57          1.61         0.22 o
   3   6   7        131.26        125.72         2.05 o
   4   6   7         84.89         80.07         1.22 o
   5   6   7          0.90          1.09         0.18 o
   6   6   7          0.70          0.85         0.25 o
  -6   7   7         12.24         11.08         0.69 o
  -5   7   7          7.42          7.25         0.38 o
  -4   7   7         33.63         35.51         0.77 o
  -3   7   7        199.46        201.76         2.09 o
  -2   7   7         70.76         79.64         2.00 o
  -1   7   7          8.75          9.22         0.52 o
   0   7   7          0.61          1.08         0.16 o
   1   7   7          8.87          9.21         0.37 o
   2   7   7         70.43         79.92         1.35 o
   3   7   7        198.96        202.96         3.00 o
   4   7   7         33.22         34.52         1.07 o
   5   7   7          7.34          7.34         0.35 o
   6   7   7         12.06         12.47         0.41 o
  -5   8   7          7.40          7.23         0.77 o
  -4   8   7         31.97         33.60         1.72 o
  -3   8   7         74.42         70.02         1.62 o
  -2   8   7         47.47         45.27         1.51 o
  -1   8   7         53.77         56.81         1.36 o
   0   8   7        204.12        207.60         1.99 o
   1   8   7         54.11         55.16         1.21 o
   2   8   7         46.83         44.01         1.51 o
   3   8   7         74.33         72.07         2.56 o
   4   8   7         31.93         33.10         0.98 o
   5   8   7          7.44          8.31         0.70 o
   6   8   7          2.85          3.53         0.27 o
  -5   9   7          6.56          7.67         0.71 o
  -4   9   7         25.69         24.70         1.49 o
  -3   9   7          7.46          7.24         0.58 o
  -2   9   7         42.83         42.29         1.46 o
  -1   9   7        145.01        145.95         1.87 o
   0   9   7        284.17        271.00         2.68 o
   1   9   7        144.81        147.52         1.90 o
   2   9   7         42.37         41.11         1.89 o
   3   9   7          7.53          7.77         0.48 o
   4   9   7         25.73         22.76         0.72 o
   5   9   7          6.44          7.84         0.33 o
  -5  10   7          2.16          1.69         0.18 o
  -4  10   7         20.48         20.20         1.22 o
  -3  10   7         13.02         14.10         1.03 o
  -2  10   7          6.23          7.31         0.49 o
  -1  10   7         33.29         36.18         0.85 o
   0  10   7         89.92         90.10         1.77 o
   1  10   7         33.60         35.79         1.35 o
   2  10   7          6.39          7.05         1.22 o
   3  10   7         12.91         13.10         0.67 o
   4  10   7         20.31         19.64         0.53 o
   5  10   7          2.09          1.44         0.17 o
  -4  11   7          7.75          7.13         0.38 o
  -3  11   7          6.16          6.78         0.40 o
  -2  11   7          3.86          4.92         0.33 o
  -1  11   7          0.14          0.26         0.40 o
   0  11   7         32.11         33.18         2.38 o
   1  11   7          0.11         -0.05         0.32 o
   2  11   7          3.77          4.73         0.40 o
   3  11   7          6.03          5.29         0.35 o
   4  11   7          7.64          5.04         0.27 o
  -3  12   7         14.19         13.41         0.51 o
  -2  12   7          3.78          4.32         0.37 o
  -1  12   7          0.54          0.45         0.22 o
   0  12   7          1.89          2.31         0.52 o
   1  12   7          0.54          0.85         0.33 o
   2  12   7          3.74          3.43         0.28 o
   3  12   7         13.93         12.87         0.69 o
   0  13   7          0.65          1.29         0.27 o
   1  13   7         11.30         11.63         0.57 o
   0   0   8         45.10         40.32         3.04 o
   1   0   8          3.53          3.92         1.35 o
   2   0   8         12.82         19.96         0.90 o
   3   0   8         75.47         68.03         1.00 o
   4   0   8          0.01          0.09         0.17 o
   5   0   8          3.01          3.04         0.34 o
   6   0   8          4.28          3.46         0.39 o
   7   0   8          7.47          8.76         0.50 o
  -7   1   8          7.40          6.16         0.37 o
  -6   1   8          0.90          0.55         0.26 o
  -5   1   8          3.30          3.05         0.43 o
  -4   1   8         31.88         31.25         0.94 o
  -3   1   8         60.89         63.20         1.36 o
  -2   1   8         70.41         66.81         1.56 o
  -1   1   8        194.75        201.29         4.10 o
   0   1   8         51.68         57.59         3.55 o
   1   1   8        194.65        189.20         7.53 o
   2   1   8         70.29         66.59         1.05 o
   3   1   8         59.56         62.24         0.87 o
   4   1   8         31.68         31.86         0.64 o
   5   1   8          3.20          2.38         0.51 o
   6   1   8          0.86          0.96         0.26 o
   7   1   8          7.44          6.36         0.37 o
  -7   2   8          0.82          0.60         0.19 o
  -6   2   8         15.22         13.60         0.63 o
  -5   2   8         19.42         14.52         1.59 o
  -4   2   8        110.75        106.87         2.83 o
  -3   2   8         32.02         34.50         0.94 o
  -2   2   8          2.95          2.40         0.31 o
  -1   2   8         79.99         77.21         2.13 o
   0   2   8        197.05        247.96         7.75 o
   1   2   8         80.56         79.70         4.64 o
   2   2   8          2.94          2.32         0.22 o
   3   2   8         32.26         32.98         0.61 o
   4   2   8        111.89        107.85         1.64 o
   5   2   8         19.27         17.51         1.07 o
   6   2   8         15.13         13.93         0.69 o
   7   2   8          0.81          0.90         0.14 o
  -7   3   8         15.41         16.25         0.63 o
  -6   3   8         12.64         12.67         0.46 o
  -5   3   8          3.94          3.57         0.32 o
  -4   3   8         26.49         26.33         0.66 o
  -3   3   8         11.66         13.01         0.61 o
  -2   3   8         17.87         20.65         0.68 o
  -1   3   8        246.25        261.89         4.13 o
   0   3   8         93.70        116.04         7.22 o
   1   3   8        245.94        254.29         3.03 o
   2   3   8         17.89         20.14         0.78 o
   3   3   8         11.81         12.59         0.37 o
   4   3   8         26.41         25.65         0.69 o
   5   3   8          3.98          3.37         0.46 o
   6   3   8         12.69         13.73         0.67 o
   7   3   8         15.40         16.29         0.98 o
  -7   4   8          9.35          8.85         0.42 o
  -6   4   8          7.88          7.78         0.44 o
  -5   4   8          4.99          3.84         0.27 o
  -4   4   8          2.77          2.63         0.28 o
  -3   4   8        183.28        172.72         2.02 o
  -2   4   8         13.78         14.16         0.49 o
  -1   4   8        116.41        116.48         1.41 o
   0   4   8         52.68         59.04         0.98 o
   1   4   8        116.71        116.82         2.55 o
   2   4   8         13.19         12.83         0.55 o
   3   4   8        184.19        171.50         1.99 o
   4   4   8          2.82          2.58         0.27 o
   5   4   8          4.95          4.25         0.28 o
   6   4   8          7.86          6.65         0.92 o
  -6   5   8         24.45         27.80         1.28 o
  -5   5   8         66.04         64.71         1.04 o
  -4   5   8          2.81          2.30         0.20 o
  -3   5   8        160.03        161.40         1.66 o
  -2   5   8          0.17          0.05         0.12 o
  -1   5   8         18.83         19.67         0.48 o
   0   5   8         15.65         19.55         0.66 o
   1   5   8         19.34         18.65         0.78 o
   2   5   8          0.21         -0.02         0.12 o
   3   5   8        160.20        165.02         1.76 o
   4   5   8          2.78          2.88         0.25 o
   5   5   8         66.00         65.72         1.07 o
   6   5   8         24.58         29.06         1.51 o
  -6   6   8         17.58         18.55         1.28 o
  -5   6   8          6.92          8.06         0.32 o
  -4   6   8         12.98         12.19         0.44 o
  -3   6   8          2.93          2.35         0.20 o
  -2   6   8         48.22         53.94         0.97 o
  -1   6   8         16.76         15.80         0.52 o
   0   6   8         62.61         66.70         1.31 o
   1   6   8         16.63         15.46         0.57 o
   2   6   8         48.78         53.81         1.04 o
   3   6   8          2.95          2.06         0.23 o
   4   6   8         12.84         12.87         0.62 o
   5   6   8          6.90          8.49         0.38 o
   6   6   8         17.46         19.07         0.74 o
  -5   7   8         16.27         16.49         0.69 o
  -4   7   8          3.37          3.37         0.30 o
  -3   7   8          5.32          5.50         0.38 o
  -2   7   8        171.56        172.62         4.29 o
  -1   7   8        113.94        106.68         1.98 o
   0   7   8         12.68         16.19         0.48 o
   1   7   8        113.06        111.62         1.96 o
   2   7   8        171.76        163.70         2.02 o
   3   7   8          5.22          5.66         0.42 o
   4   7   8          3.27          3.60         0.28 o
   5   7   8         16.14         16.28         0.47 o
   6   7   8         34.51         37.30         0.93 o
  -5   8   8         29.04         30.99         1.39 o
  -4   8   8         28.72         29.63         1.60 o
  -3   8   8         48.87         46.56         1.43 o
  -2   8   8        165.36        172.26         3.09 o
  -1   8   8         12.07         14.56         0.53 o
   0   8   8          0.34          0.62         0.14 o
   1   8   8         12.20         14.43         0.60 o
   2   8   8        165.34        171.23         3.02 o
   3   8   8         48.79         44.66         1.39 o
   4   8   8         28.48         29.58         0.68 o
   5   8   8         29.10         31.50         0.67 o
  -5   9   8         17.10         15.06         1.02 o
  -4   9   8          6.24          4.07         0.61 o
  -3   9   8          7.79          7.39         0.55 o
  -2   9   8         50.41         54.01         1.14 o
  -1   9   8         54.41         56.20         1.05 o
   0   9   8        139.95        145.15         2.37 o
   1   9   8         54.23         57.70         1.35 o
   2   9   8         50.68         52.66         1.51 o
   4   9   8          6.27          4.88         0.29 o
   5   9   8         17.20         17.07         0.58 o
  -4  10   8          3.05          3.83         0.30 o
  -3  10   8          2.42          2.14         0.26 o
  -2  10   8         28.90         30.07         0.79 o
  -1  10   8         35.28         38.29         1.08 o
   0  10   8          4.82          5.55         0.47 o
   1  10   8         35.59         37.64         1.32 o
   2  10   8         28.75         29.06         1.08 o
   3  10   8          2.44          1.67         0.21 o
   4  10   8          2.90          3.05         0.22 o
  -3  11   8          4.98          4.58         0.34 o
  -2  11   8          0.48          0.54         0.17 o
  -1  11   8          4.52          5.14         0.37 o
   0  11   8          9.33          8.55         0.60 o
   1  11   8          4.53          5.50         0.48 o
   2  11   8          0.47          0.68         0.25 o
   3  11   8          5.13          5.09         0.53 o
   1  12   8         24.71         25.66         0.95 o
   0  13   8          0.08          0.01         0.11 o
   1   0   9        110.17        126.01         2.01 o
   2   0   9         12.27          9.87         0.45 o
   3   0   9        142.18        142.65         1.93 o
   4   0   9         13.69         13.49         0.60 o
   5   0   9          2.04          0.60         0.63 o
   6   0   9          0.01          0.00         0.19 o
   7   0   9          0.75          0.79         0.15 o
  -7   1   9          5.92          5.65         0.45 o
  -6   1   9         13.28         13.80         0.66 o
  -5   1   9          8.80          7.41         1.22 o
  -4   1   9          9.39         10.57         0.53 o
  -3   1   9        191.74        191.90         2.94 o
  -2   1   9         14.55         14.50         0.55 o
  -1   1   9        177.70        176.49         3.97 o
   0   1   9          0.00          0.26         0.33 o
   1   1   9        177.10        181.77         2.72 o
   2   1   9         14.60         13.85         0.65 o
   3   1   9        191.55        189.81         3.83 o
   4   1   9          9.44         10.33         0.52 o
   5   1   9          9.08          8.93         0.63 o
   6   1   9         13.36         14.21         0.92 o
   7   1   9          5.85          5.92         0.22 o
  -7   2   9          2.57          2.17         0.20 o
  -6   2   9          1.16          1.27         0.19 o
  -5   2   9         27.53         27.51         1.07 o
  -4   2   9         51.49         49.74         1.31 o
  -3   2   9        571.06        542.60         4.30 o
  -2   2   9         13.80         14.44         1.71 o
  -1   2   9        280.80        268.75         4.47 o
   0   2   9         37.21         33.00         0.97 o
   1   2   9        280.99        270.29         5.50 o
   2   2   9         14.24         13.43         0.79 o
   3   2   9        572.54        530.06         6.65 o
   4   2   9         50.66         48.97         1.01 o
   5   2   9         27.42         26.51         1.12 o
   6   2   9          1.13          0.97         0.27 o
  -6   3   9          1.14          2.20         0.34 o
  -5   3   9          2.60          2.27         0.31 o
  -4   3   9         94.09         88.01         1.65 o
  -3   3   9        674.45        670.49         6.64 o
  -2   3   9         61.64         67.32         3.12 o
  -1   3   9        159.02        162.04         2.51 o
   0   3   9          0.57          0.87         0.18 o
   1   3   9        160.34        161.50         6.06 o
   2   3   9         61.47         67.87         1.49 o
   3   3   9        675.03        671.38         5.58 o
   4   3   9         94.27         88.79         1.39 o
   5   3   9          2.52          3.15         0.40 o
   6   3   9          1.14          1.95         0.63 o
  -6   4   9          5.82          5.55         0.46 o
  -5   4   9         10.28         12.78         0.58 o
  -4   4   9         43.00         46.70         1.87 o
  -3   4   9        362.29        356.93         2.93 o
  -2   4   9         22.06         19.23         0.64 o
  -1   4   9          0.16          0.09         0.15 o
   0   4   9         20.85         22.34         0.61 o
   1   4   9          0.15          1.49         1.32 o
   2   4   9         21.91         17.65         0.69 o
   3   4   9        361.18        350.98         3.23 o
   4   4   9         42.89         44.21         1.00 o
   5   4   9         10.33         11.21         0.54 o
   6   4   9          5.97          5.57         0.45 o
  -6   5   9         15.21         15.47         0.70 o
  -5   5   9          2.58          3.18         0.21 o
  -4   5   9          4.23          5.05         0.31 o
  -3   5   9         27.92         28.99         0.74 o
  -2   5   9          4.57          5.07         0.30 o
  -1   5   9         25.32         27.93         0.80 o
   0   5   9         57.80         65.08         1.17 o
   1   5   9         25.38         28.15         1.03 o
   2   5   9          4.51          4.85         0.34 o
   3   5   9         28.10         29.87         0.76 o
   4   5   9          4.16          4.84         0.31 o
   5   5   9          2.46          2.93         0.29 o
   6   5   9         15.31         17.48         0.69 o
  -5   6   9          2.96          3.31         0.25 o
  -4   6   9         22.61         23.06         0.72 o
  -3   6   9         75.20         80.67         1.87 o
  -2   6   9         75.33         82.52         1.81 o
  -1   6   9         27.62         27.74         0.71 o
   0   6   9          0.89          0.90         0.22 o
   1   6   9         27.51         27.41         0.97 o
   2   6   9         75.48         80.98         1.30 o
   3   6   9         75.47         78.22         1.59 o
   4   6   9         22.85         22.81         0.63 o
   5   6   9          2.97          3.00         0.29 o
   6   6   9          5.20          5.88         0.35 o
  -5   7   9         13.64         15.27         0.96 o
  -4   7   9          5.99          7.68         0.40 o
  -3   7   9         45.12         45.08         1.24 o
  -2   7   9        112.03        116.08         2.42 o
  -1   7   9         45.40         46.68         1.48 o
   0   7   9          0.04          0.11         0.15 o
   1   7   9         45.51         46.98         1.08 o
   2   7   9        112.48        119.53         2.07 o
   3   7   9         45.02         46.31         1.20 o
   4   7   9          6.01          7.36         0.33 o
   5   7   9         13.62         15.39         0.65 o
  -5   8   9          6.45          7.63         0.62 o
  -4   8   9          1.85          2.69         0.51 o
  -3   8   9         12.54         11.16         0.66 o
  -2   8   9        216.36        216.46         2.52 o
  -1   8   9         27.38         24.32         0.80 o
   0   8   9          5.18          4.95         0.32 o
   1   8   9         27.39         24.60         0.76 o
   2   8   9        215.89        218.83         3.41 o
   3   8   9         12.66         10.37         0.52 o
   4   8   9          1.73          2.56         0.25 o
   5   8   9          6.45          6.55         0.38 o
  -4   9   9          1.90          1.64         0.20 o
  -3   9   9          3.81          4.02         0.27 o
  -2   9   9         24.06         25.74         0.71 o
  -1   9   9         31.04         28.30         1.89 o
   0   9   9          5.57          4.73         0.34 o
   1   9   9         31.35         29.71         1.17 o
   2   9   9         23.95         25.59         0.82 o
   3   9   9          3.71          3.46         0.28 o
   4   9   9          1.93          1.74         0.19 o
  -3  10   9          8.68          7.13         0.34 o
  -2  10   9         48.98         49.65         1.05 o
  -1  10   9          3.35          3.45         0.39 o
   0  10   9         11.89          9.86         0.65 o
   1  10   9          3.32          3.13         0.41 o
   2  10   9         49.20         48.67         1.84 o
   3  10   9          8.59          8.01         0.67 o
  -2  11   9          4.26          4.04         0.25 o
  -1  11   9          4.52          5.20         0.63 o
   0  11   9          0.04          0.39         0.34 o
   1  11   9          4.53          5.08         0.41 o
   2  11   9          4.33          5.00         0.51 o
   3  11   9          3.53          3.13         0.34 o
   0   0  10          9.08         12.74         1.59 o
   1   0  10          0.08         -0.35         0.40 o
   2   0  10          4.00          3.76         0.48 o
   3   0  10         84.09         81.30         2.54 o
   4   0  10          5.92          7.36         1.74 o
   5   0  10         45.15         45.73         0.99 o
   6   0  10          0.58          0.05         0.15 o
  -6   1  10          4.51          5.54         0.29 o
  -5   1  10         13.52         12.13         1.19 o
  -4   1  10         18.94         17.93         0.65 o
  -3   1  10         15.46         15.89         0.60 o
  -2   1  10         27.39         29.23         1.44 o
  -1   1  10        116.88        126.36         3.53 o
   0   1  10         19.67         21.38         1.45 o
   1   1  10        115.93        130.30        11.37 o
   2   1  10         27.63         29.08         0.91 o
   3   1  10         15.36         14.81         0.63 o
   4   1  10         18.73         18.56         0.91 o
   5   1  10         13.83         11.33         0.67 o
   6   1  10          4.53          5.19         0.32 o
  -6   2  10          0.47          0.94         0.15 o
  -5   2  10          0.21          0.29         0.22 o
  -4   2  10         39.68         38.87         1.26 o
  -3   2  10         21.76         21.70         0.78 o
  -2   2  10         49.30         51.40         5.92 o
  -1   2  10         65.31         71.67         1.52 o
   0   2  10          1.31          1.06         0.56 o
   1   2  10         65.31         71.56         2.83 o
   2   2  10         49.23         52.48         1.22 o
   3   2  10         21.66         21.35         0.79 o
   4   2  10         39.32         38.85         1.30 o
   5   2  10          0.21          0.48         0.23 o
   6   2  10          0.47          0.98         0.15 o
  -6   3  10          4.67          5.38         0.28 o
  -5   3  10          2.31          2.77         0.27 o
  -4   3  10          4.85          5.58         0.55 o
  -3   3  10         13.73         11.86         0.42 o
  -2   3  10         50.47         58.00         1.67 o
  -1   3  10         31.56         32.16         1.02 o
   0   3  10          3.59          2.84         0.29 o
   1   3  10         31.77         31.91         1.76 o
   2   3  10         50.97         56.95         1.26 o
   3   3  10         13.87         12.56         0.52 o
   4   3  10          4.98          5.45         0.50 o
   5   3  10          2.29          2.67         0.29 o
   6   3  10          4.59          5.12         0.33 o
  -6   4  10          0.08          0.24         0.15 o
  -5   4  10         12.76         13.10         0.54 o
  -4   4  10         37.96         35.49         1.29 o
  -3   4  10         28.47         28.37         0.79 o
  -2   4  10         21.71         22.78         0.98 o
  -1   4  10          0.28          0.34         0.24 o
   0   4  10         36.38         30.65         0.73 o
   1   4  10          0.26          0.11         0.27 o
   2   4  10         21.57         20.89         1.48 o
   3   4  10         28.54         30.71         0.92 o
   4   4  10         38.17         36.35         1.19 o
   5   4  10         12.54         12.69         0.53 o
   6   4  10          0.08          0.19         0.08 o
  -5   5  10         19.91         20.38         0.56 o
  -4   5  10         18.89         18.60         0.98 o
  -3   5  10         13.69         12.84         0.52 o
  -2   5  10          5.98          7.13         0.37 o
  -1   5  10         19.35         21.30         0.82 o
   0   5  10         10.28         10.57         0.41 o
   1   5  10         19.04         21.78         0.67 o
   2   5  10          6.04          6.71         0.35 o
   3   5  10         13.40         13.46         0.61 o
   4   5  10         18.80         17.47         0.78 o
   5   5  10         20.08         20.27         0.60 o
   6   5  10          2.32          2.41         0.22 o
  -5   6  10          3.19          3.55         0.23 o
  -4   6  10         17.49         18.40         0.61 o
  -3   6  10         30.37         27.19         1.07 o
  -2   6  10          2.61          3.59         0.41 o
  -1   6  10         43.42         43.55         1.34 o
   0   6  10         15.24         18.62         0.71 o
   1   6  10         43.55         45.32         2.10 o
   2   6  10          2.66          3.90         0.41 o
   3   6  10         30.25         27.28         1.51 o
   4   6  10         17.40         18.00         0.85 o
   5   6  10          3.12          3.69         0.48 o
  -5   7  10         10.27         10.13         0.68 o
  -4   7  10          6.54          6.34         0.57 o
  -3   7  10         35.51         37.10         1.17 o
  -2   7  10         79.27         80.79         1.51 o
  -1   7  10         20.47         24.72         1.55 o
   0   7  10          0.09          0.24         0.18 o
   1   7  10         20.90         25.00         0.77 o
   2   7  10         79.55         82.77         1.39 o
   3   7  10         35.05         37.24         1.75 o
   4   7  10          6.44          7.19         0.48 o
   5   7  10         10.38         11.28         0.37 o
  -3   8  10         17.14         15.46         0.71 o
  -2   8  10         61.50         65.09         1.65 o
  -1   8  10        119.56        123.27         3.28 o
   0   8  10          7.71          8.22         0.63 o
   1   8  10        119.03        119.57         2.01 o
   2   8  10         61.30         63.84         1.30 o
   3   8  10         17.11         16.96         0.74 o
   4   8  10          6.23          6.04         0.28 o
  -3   9  10         21.28         16.73         1.02 o
  -2   9  10         71.07         71.71         1.62 o
  -1   9  10         54.29         52.09         2.13 o
   0   9  10          2.37          2.71         0.47 o
   1   9  10         54.39         54.23         1.47 o
   2   9  10         71.00         70.94         2.16 o
   3   9  10         21.47         16.22         0.92 o
  -2  10  10          4.83          5.81         0.59 o
  -1  10  10          0.04          0.43         0.32 o
   0  10  10          1.21          0.73         0.38 o
   1  10  10          0.04          0.28         0.21 o
   2  10  10          4.87          5.24         0.54 o
   3  10  10          6.42          5.40         0.45 o
  -1  11  10         11.04         10.94         0.75 o
   0  11  10          2.04          2.14         0.40 o
   1  11  10         10.74         10.31         0.71 o
   1   0  11          8.17          8.98         0.95 o
   2   0  11         12.49         14.72         1.03 o
   3   0  11         28.38         27.36         0.96 o
   4   0  11         33.18         37.88         1.13 o
   5   0  11          5.42          5.65         0.40 o
   6   0  11          0.36          0.46         0.09 o
  -6   1  11          2.65          3.16         0.25 o
  -5   1  11         11.01         11.94         0.77 o
  -4   1  11          9.24          7.78         0.52 o
  -3   1  11          9.44          7.90         1.26 o
  -2   1  11        153.45        164.28         4.56 o
  -1   1  11          0.69          1.29         0.30 o
   0   1  11          4.31          1.99         0.87 o
   1   1  11          0.70          0.87         0.77 o
   2   1  11        152.90        159.06         2.67 o
   3   1  11          9.36          8.96         0.53 o
   4   1  11          9.15          9.03         0.64 o
   5   1  11         11.02         12.09         0.55 o
   6   1  11          2.73          3.70         0.53 o
  -6   2  11          8.54          8.76         0.44 o
  -5   2  11         17.04         15.59         0.65 o
  -4   2  11         12.50         14.17         0.56 o
  -3   2  11         54.84         57.32         3.31 o
  -2   2  11        100.31        110.57         3.49 o
  -1   2  11         59.07         60.73         1.84 o
   0   2  11        224.41        243.75         5.23 o
   1   2  11         59.27         58.95         2.48 o
   2   2  11        100.90        109.16         3.37 o
   3   2  11         54.72         56.07         1.79 o
   4   2  11         12.35         13.26         0.72 o
   5   2  11         17.17         15.30         0.55 o
   6   2  11          8.46          9.09         0.81 o
  -5   3  11         25.38         25.97         0.92 o
  -4   3  11         61.12         56.59         1.12 o
  -3   3  11         48.45         48.32         1.45 o
  -2   3  11         15.10         15.86         0.83 o
  -1   3  11          1.14          2.61         0.37 o
   0   3  11          5.50          6.60         0.55 o
   1   3  11          1.23          2.40         0.73 o
   2   3  11         15.11         15.41         0.68 o
   3   3  11         49.21         47.89         1.00 o
   4   3  11         61.05         58.95         2.08 o
   5   3  11         25.61         26.75         0.81 o
  -5   4  11          5.58          5.94         0.28 o
  -4   4  11         16.61         15.07         0.60 o
  -3   4  11          6.24          4.83         0.31 o
  -2   4  11          0.10         -0.04         0.20 o
  -1   4  11         14.20         13.67         0.81 o
   0   4  11        309.84        304.47         4.04 o
   1   4  11         14.16         13.65         0.92 o
   2   4  11          0.12          0.15         0.21 o
   3   4  11          6.16          4.65         0.34 o
   4   4  11         16.54         14.79         0.67 o
   5   4  11          5.67          6.81         0.35 o
  -5   5  11         14.44         15.34         0.54 o
  -4   5  11         55.83         51.06         1.45 o
  -3   5  11          3.33          4.73         0.38 o
  -2   5  11         19.53         20.09         0.86 o
  -1   5  11          8.68          7.30         0.49 o
   0   5  11         13.15         11.15         0.73 o
   1   5  11          8.84          7.49         0.48 o
   2   5  11         19.41         20.35         1.07 o
   3   5  11          3.41          4.81         0.35 o
   4   5  11         55.96         53.16         1.05 o
   5   5  11         14.59         15.20         0.49 o
  -5   6  11          4.20          5.10         0.46 o
  -4   6  11          5.26          4.77         0.59 o
  -3   6  11         82.46         81.34         1.62 o
  -2   6  11          2.71          2.56         0.34 o
  -1   6  11          8.10          6.36         0.81 o
   0   6  11         11.04         10.55         0.55 o
   1   6  11          8.07          7.00         0.41 o
   2   6  11          2.72          2.41         0.27 o
   3   6  11         82.65         80.19         1.22 o
   4   6  11          5.27          5.08         0.33 o
   5   6  11          4.15          5.09         0.24 o
  -4   7  11         12.56         13.69         0.87 o
  -3   7  11         15.15         15.43         1.28 o
  -2   7  11          4.40          4.94         0.47 o
  -1   7  11         21.92         21.44         0.91 o
   0   7  11          8.82         10.60         0.58 o
   1   7  11         21.64         22.30         0.67 o
   2   7  11          4.41          4.28         0.31 o
   3   7  11         15.05         15.16         0.66 o
   4   7  11         12.60         12.04         0.49 o
  -3   8  11          1.61          2.84         0.47 o
  -2   8  11          7.54          7.61         0.51 o
  -1   8  11         32.70         33.91         1.68 o
   0   8  11         18.04         17.09         1.23 o
   1   8  11         32.51         33.10         0.86 o
   2   8  11          7.29          7.12         0.39 o
   3   8  11          1.55          2.21         0.26 o
  -3   9  11          1.54          1.14         0.27 o
  -2   9  11          3.00          2.92         0.44 o
  -1   9  11         51.22         49.53         1.89 o
   0   9  11         43.99         44.78         1.85 o
   1   9  11         51.48         52.85         2.29 o
   2   9  11          2.99          3.48         0.43 o
  -1  10  11         35.63         35.93         1.40 o
   0  10  11          3.49          3.52         0.50 o
   1  10  11         35.54         35.63         1.37 o
   0   0  12          0.07         -0.13         0.80 o
   1   0  12          3.74          3.52         0.57 o
   2   0  12        424.93        456.85         6.81 o
   3   0  12          3.21          4.24         1.15 o
   4   0  12          0.80          0.57         0.70 o
   5   0  12          2.83          3.18         0.55 o
  -5   1  12          3.47          3.36         0.33 o
  -4   1  12          6.40          6.75         0.54 o
  -3   1  12         27.21         25.85         1.20 o
  -2   1  12         38.36         44.34         2.06 o
  -1   1  12         10.80          9.29         0.85 o
   0   1  12         12.98         15.32         1.90 o
   1   1  12         10.89          9.44         1.57 o
   2   1  12         38.33         44.75         1.89 o
   3   1  12         26.89         26.96         2.30 o
   4   1  12          6.42          6.21         1.17 o
   5   1  12          3.40          3.15         0.73 o
  -5   2  12          2.82          3.30         0.42 o
  -4   2  12         39.25         38.58         1.20 o
  -3   2  12         11.15         11.73         0.55 o
  -2   2  12        179.07        182.13         3.14 o
  -1   2  12         10.03         13.71         0.79 o
   0   2  12          1.98          2.47         1.58 o
   1   2  12         10.02         14.42         1.16 o
   2   2  12        179.11        181.69         3.99 o
   3   2  12         11.12         10.74         0.63 o
   4   2  12         39.26         38.23         2.42 o
   5   2  12          2.84          3.54         0.71 o
  -5   3  12         12.76         12.90         0.95 o
  -4   3  12          5.64          4.85         0.44 o
  -3   3  12          1.36          2.10         0.28 o
  -2   3  12         13.59         14.41         1.71 o
  -1   3  12          5.83          5.33         0.78 o
   0   3  12         59.08         57.29         2.40 o
   1   3  12          5.81          4.95         0.49 o
   2   3  12         13.50         14.33         1.19 o
   3   3  12          1.40          2.50         0.28 o
   4   3  12          5.59          4.42         0.32 o
   5   3  12         12.73         13.69         1.08 o
  -5   4  12          5.62          4.52         0.42 o
  -4   4  12         97.18         96.17         2.23 o
  -3   4  12         15.97         16.98         0.68 o
  -2   4  12         18.06         19.65         0.74 o
  -1   4  12          3.72          4.89         0.84 o
   0   4  12          0.50          0.71         0.46 o
   1   4  12          3.66          5.43         0.69 o
   2   4  12         17.96         19.82         0.71 o
   3   4  12         15.93         16.43         0.59 o
   4   4  12         96.67         91.62         1.37 o
   5   4  12          5.62          3.69         0.49 o
  -4   5  12         21.34         18.32         0.66 o
  -3   5  12         36.08         38.29         1.47 o
  -2   5  12          8.95          8.82         0.75 o
  -1   5  12          0.94          0.80         0.24 o
   0   5  12         44.91         51.91         2.17 o
   1   5  12          0.86          0.91         0.24 o
   2   5  12          8.86          8.40         0.57 o
   3   5  12         36.04         35.78         0.80 o
   4   5  12         21.32         17.44         0.49 o
  -4   6  12         34.91         36.20         1.34 o
  -3   6  12         36.82         38.47         1.04 o
  -2   6  12         11.81         13.75         0.66 o
  -1   6  12          0.16          0.15         0.34 o
   0   6  12         13.13         15.43         0.90 o
   1   6  12          0.16          0.24         0.18 o
   2   6  12         12.02         14.17         0.65 o
   3   6  12         37.00         35.31         1.45 o
   4   6  12         34.87         35.91         1.24 o
  -3   7  12         33.09         33.05         1.34 o
  -2   7  12         42.27         42.90         1.25 o
  -1   7  12          6.89          5.69         1.09 o
   0   7  12          6.64          6.59         0.76 o
   1   7  12          6.71          6.32         0.47 o
   2   7  12         42.31         42.40         1.12 o
   3   7  12         33.32         33.89         1.27 o
   4   7  12          0.77          1.69         0.25 o
  -3   8  12          8.20          5.40         0.48 o
  -2   8  12         36.74         28.99         1.22 o
  -1   8  12          9.06          9.11         0.79 o
   0   8  12          6.02          4.05         0.59 o
   1   8  12          8.97          9.70         0.81 o
  -1   9  12         13.42         14.54         0.87 o
   0   9  12         11.86         12.40         0.85 o
   1   9  12         13.48         15.52         0.89 o
   1   0  13          2.02          3.63         0.78 o
   2   0  13          1.02          1.45         0.32 o
   3   0  13         34.70         33.26         3.34 o
   4   0  13          4.07          3.67         0.35 o
   5   0  13          7.66          9.59         0.74 o
  -5   1  13          2.31          2.98         0.23 o
  -4   1  13          0.04          0.03         0.17 o
  -3   1  13         13.71         12.90         0.55 o
  -2   1  13         40.33         39.91         1.11 o
  -1   1  13          4.04          5.66         0.87 o
   0   1  13          0.02         -0.12         0.76 o
   1   1  13          4.16          5.04         0.74 o
   2   1  13         40.22         39.37         1.01 o
   3   1  13         13.78         13.78         0.67 o
   4   1  13          0.04         -0.05         0.16 o
   5   1  13          2.24          2.54         0.25 o
  -5   2  13          7.54          9.84         0.44 o
  -4   2  13          4.29          5.08         0.40 o
  -3   2  13         39.05         41.71         1.23 o
  -2   2  13         18.29         19.07         0.85 o
  -1   2  13          4.99          5.34         0.47 o
   0   2  13          2.35          2.15         0.44 o
   1   2  13          5.06          4.79         0.45 o
   2   2  13         18.59         17.95         0.87 o
   3   2  13         39.13         40.01         2.24 o
   4   2  13          4.43          4.65         0.51 o
   5   2  13          7.51          8.15         0.44 o
  -5   3  13          1.48          0.99         0.15 o
  -4   3  13          8.06          6.58         0.49 o
  -3   3  13         17.18         17.96         0.78 o
  -2   3  13          8.07          8.84         0.50 o
  -1   3  13          6.01          5.07         1.02 o
   0   3  13         33.78         35.01         2.59 o
   1   3  13          6.13          5.79         0.48 o
   2   3  13          8.02          7.98         0.44 o
   3   3  13         17.16         17.03         1.00 o
   4   3  13          8.15          6.76         0.50 o
  -4   4  13         38.15         37.43         0.86 o
  -3   4  13         23.14         23.86         1.02 o
  -2   4  13          3.42          2.06         0.29 o
  -1   4  13          4.34          4.98         0.62 o
   0   4  13          0.08          0.82         0.33 o
   1   4  13          4.32          4.87         0.35 o
   2   4  13          3.42          2.11         0.26 o
   3   4  13         23.02         22.95         1.80 o
   4   4  13         38.51         37.40         1.09 o
  -4   5  13          0.03          0.18         0.18 o
  -3   5  13         20.64         21.80         0.93 o
  -2   5  13          9.92         12.22         0.63 o
  -1   5  13         14.93         15.05         1.05 o
   0   5  13          1.76          2.94         0.55 o
   1   5  13         14.78         14.77         0.94 o
   2   5  13          9.91         11.19         0.51 o
   3   5  13         20.58         20.52         1.41 o
   4   5  13          0.03          0.10         0.15 o
  -3   6  13          0.95          0.95         0.26 o
  -2   6  13         17.83         20.08         0.73 o
  -1   6  13         15.88         16.51         1.23 o
   0   6  13          9.36          8.50         0.63 o
   1   6  13         15.89         17.39         0.68 o
   2   6  13         17.81         18.81         0.92 o
   3   6  13          0.92          0.67         0.24 o
  -2   7  13          9.59         11.11         0.70 o
  -1   7  13          2.21          2.34         0.45 o
   0   7  13          9.10          7.39         0.52 o
   1   7  13          2.19          2.67         0.48 o
   2   7  13          9.65         11.13         0.61 o
   3   7  13          4.87          3.67         0.33 o
  -1   8  13         22.79         22.23         1.03 o
   0   8  13         14.26         12.75         0.82 o
   1   8  13         22.80         21.20         1.00 o
   0   0  14         41.29         46.33         2.26 o
   1   0  14         29.07         34.25         2.18 o
   2   0  14          7.43          6.41         0.53 o
   3   0  14          3.93          4.95         0.38 o
   4   0  14          2.37          1.88         0.17 o
  -4   1  14          1.08          0.99         0.45 o
  -3   1  14         10.13          9.84         0.50 o
  -2   1  14         34.83         33.71         1.07 o
  -1   1  14        123.83        135.23         3.45 o
   0   1  14          6.47          4.98         0.68 o
   1   1  14        123.75        147.13         3.21 o
   2   1  14         34.72         33.59         1.50 o
   3   1  14         10.11          8.92         0.37 o
   4   1  14          1.08          0.94         0.12 o
  -4   2  14          6.40          6.26         0.37 o
  -3   2  14          4.32          5.50         0.46 o
  -2   2  14          1.08          0.98         0.18 o
  -1   2  14          6.17          7.66         1.27 o
   0   2  14          1.53          1.36         0.60 o
   1   2  14          6.21          7.75         0.76 o
   2   2  14          1.07          0.96         0.18 o
   3   2  14          4.36          5.49         0.45 o
   4   2  14          6.32          5.82         0.37 o
  -4   3  14         14.37         13.43         0.51 o
  -3   3  14          0.42          0.54         0.19 o
  -2   3  14          7.47          6.07         0.34 o
  -1   3  14         10.93          9.01         0.67 o
   0   3  14          0.81          0.56         0.50 o
   1   3  14         10.94          9.01         0.65 o
   2   3  14          7.45          5.51         0.44 o
   3   3  14          0.42          0.42         0.19 o
   4   3  14         14.45         12.10         0.80 o
  -2   4  14          3.23          2.21         0.38 o
  -1   4  14         13.20         12.85         0.90 o
   0   4  14          1.22          2.55         0.39 o
   1   4  14         13.17         12.76         0.70 o
   2   4  14          3.25          2.26         0.45 o
   3   4  14          2.41          1.88         0.25 o
  -3   5  14          2.46          2.40         0.31 o
  -2   5  14          3.79          2.66         0.38 o
  -1   5  14         12.54         11.69         0.81 o
   0   5  14          2.29          1.56         0.36 o
   1   5  14         12.33         12.02         0.83 o
   2   5  14          3.77          2.22         0.29 o
  -2   6  14         22.54         21.36         0.96 o
  -1   6  14         16.84         16.41         0.69 o
   0   6  14          5.46          5.51         0.44 o
   1   6  14         16.93         17.46         1.48 o
  -1   7  14          1.86          1.52         0.28 o
   0   7  14          0.83          0.53         0.23 o
   1   7  14          1.82          1.33         0.26 o
   1   0  15          1.70          2.98         0.36 o
   2   0  15          4.56          5.00         0.88 o
   3   0  15          1.19          1.08         0.46 o
  -3   1  15          8.72         10.53         0.92 o
  -2   1  15         18.55         16.92         0.70 o
  -1   1  15         76.91         73.31         2.51 o
   0   1  15          1.16          1.62         0.30 o
   1   1  15         77.23         74.00         4.27 o
   2   1  15         18.46         15.83         1.44 o
   3   1  15          8.69          9.34         0.92 o
  -2   2  15          0.74          0.38         0.17 o
  -1   2  15          3.48          2.46         0.32 o
   0   2  15          0.75          0.80         0.38 o
   1   2  15          3.46          2.75         0.52 o
   2   2  15          0.76          0.12         0.45 o
   3   2  15          3.69          2.71         0.50 o
  -2   3  15          1.54          1.06         0.23 o
  -1   3  15          4.00          3.56         0.37 o
   0   3  15          0.02          0.04         0.18 o
   1   3  15          4.13          3.93         0.36 o
  -2   4  15          0.73          0.59         0.30 o
  -1   4  15          2.30          1.71         0.26 o
   0   4  15          8.52         10.99         0.57 o
   1   4  15          2.28          1.97         0.27 o
  -2   5  15          4.09          3.66         0.41 o
  -1   5  15         17.61         17.59         0.81 o
   0   5  15         13.27         11.57         0.70 o
   1   5  15         17.76         16.60         0.77 o
  -1   6  15          0.09          0.16         0.16 o
   0   6  15          3.05          2.39         0.34 o
   1   0  16         43.09         40.11         1.81 o
  -1   1  16         14.82         12.32         0.47 o
   0   1  16          1.92          2.37         0.24 o
   1   1  16         14.82         12.33         0.63 o
  -1   2  16         15.51         13.15         0.48 o
   0   2  16          9.89          9.81         0.44 o
   1   2  16         15.48         12.36         0.61 o
  -1   3  16          5.16          4.97         0.46 o
   0   3  16          1.42          2.02         0.21 o
   0   4  16          4.34          4.91         0.41 o
                                                
